# Supplementary material for: Circulating inflammatory biomarkers and risk of intracranial aneurysm: a Mendelian randomization study
Source: Eur J Med Res. 2024 Jan 3;29:17. doi: 10.1186/s40001-023-01609-2 (PMC10763118; doi:10.1186/s40001-023-01609-2)
Supplement: Supplementary file 1 — Additional file 1: Table S1. Description of genome-wide association studies and datasets included in the present study. Table S2. Statistical characteristics of instrumental variables included in the primary analysis. Table S3. Statistical characteristics of instrumental variables included in the targeted analysis. Table S4. Mendelian randomization estimates and sensitivity analyses for the effect of inflammatory biomarkers on intracranial aneurysm. Table S5. Mendelian randomization estimates and sensitivity analyses for the effect of intracranial aneurysm on inflammatory biomarkers. Table S6. Mendelian randomization estimates and sensitivity analyses for the effect of vascular endothelial growth factors and fibroblast growth factors on intracranial aneurysm. Table S7. Mendelian randomization estimates and sensitivity analyses for the effect of intracranial aneurysm on vascular endothelial growth factors and fibroblast growth factors. Table S8. Mendelian randomization estimates and sensitivity analyses for the effect of inflammatory biomarkers on intracranial aneurysm utilizing cis-association. Table S9. Mendelian randomization estimates and sensitivity analyses for the effect of vascular endothelial growth factors and fibroblast growth factors on intracranial aneurysm utilizing cis-association. [file 40001_2023_1609_MOESM1_ESM.xlsx]

## Sheet: Table S1
Table S1. Description of genome-wide association studies and datasets included in the present study.
Study	Phenotype	Sample Size	Ancestry	Web Source	Reference
Ahola-Olli et al., 2017	Inflammatory cytokines and growth factors measurement	8,293 participants	Finnish	http://computationalmedicine.fi/data#Cytokine_GWAS	[1]
Sun et al., 2018	Vascular endothelial growth factors and fibroblast growth factors measurement	3,031 participants	European	https://www.ebi.ac.uk/gwas/	[2]
Gudjonsson et al., 2022	Vascular endothelial growth factors and fibroblast growth factors measurement	5,368 participants	European	https://www.ebi.ac.uk/gwas/	[3]
Bakker et al., 2020	Intracranial aneurysm (IA), including unruptured intracranial aneurysm (uIA) and aneurysmal subarachnoid hemorrhage (aSAH)	For overall IA: 7,495 cases and 71,934 controls; For uIA: 2,070 cases and 71,952 controls; For aSAH: 5,140 cases and 71,952 controls.	European	https://cd.hugeamp.org/	[4]
FinnGen study, 2023	Unruptured intracranial aneurysm (uIA), aneurysmal subarachnoid hemorrhage (aSAH), and postoperative intracranial aneurysm (pIA)	For uIA: 2,548 cases and 342,673 controls; For aSAH and pIA: 5,342 cases and 342,673 controls.	Finnish	https://www.finngen.fi/en	[5]
References
[1] Ahola-Olli AV, Wurtz P, Havulinna AS, Aalto K, Pitkanen N, Lehtimaki T, Kahonen M, Lyytikainen LP, Raitoharju E, Seppala I et al: Genome-wide Association Study Identifies 27 Loci Influencing Concentrations of Circulating Cytokines and Growth Factors. Am J Hum Genet 2017, 100(1):40-50.
[2] Sun BB, Maranville JC, Peters JE, Stacey D, Staley JR, Blackshaw J, Burgess S, Jiang T, Paige E, Surendran P et al: Genomic atlas of the human plasma proteome. Nature 2018, 558(7708):73-79.
[3] Gudjonsson A, Gudmundsdottir V, Axelsson GT, Gudmundsson EF, Jonsson BG, Launer LJ, Lamb JR, Jennings LL, Aspelund T, Emilsson V et al: A genome-wide association study of serum proteins reveals shared loci with common diseases. Nat Commun 2022, 13(1):480.
[4] Bakker MK, van der Spek RAA, van Rheenen W, Morel S, Bourcier R, Hostettler IC, Alg VS, van Eijk KR, Koido M, Akiyama M et al: Genome-wide association study of intracranial aneurysms identifies 17 risk loci and genetic overlap with clinical risk factors. Nat Genet 2020, 52(12):1303-1313.
[5] Kurki MI, Karjalainen J, Palta P, Sipila TP, Kristiansson K, Donner KM, Reeve MP, Laivuori H, Aavikko M, Kaunisto MA et al: FinnGen provides genetic insights from a well-phenotyped isolated population. Nature 2023, 613(7944):508-518.

## Sheet: Table S2
Table S2. Statistical characteristics of instrumental variables included in the primary analysis.
MR Direction	Exposure		P < 5×10-8				P < 5×10-6
			No. of SNPs	R2	F-statisticsa		No. of SNPs	R2	F-statisticsa
Forward	Cutaneous T-cell-attracting chemokine (CTACK)		2	0.0524457	98.25 (53.85 - 142.66)		8	0.0902701	41.83 (21.10 - 142.66)
	Beta-nerve growth factor (b-NGF)		0	NA	NA		4	0.0249107	22.12 (20.77 - 23.95)
	Vascular endothelial growth factor (VEGF)		4	0.119134	231.64 (38.06 - 784.00)		9	0.132794	113.77 (21.90 - 784.00)
	Macrophage migration inhibitory factor (MIF)		1	0.011059	39.05 (39.05 - 39.05)		2	0.0170942	30.13 (21.20 - 39.05)
	TNF-related apoptosis-inducing ligand (TRAIL)		10	0.145264	121.60 (35.66 - 299.80)		22	0.179201	67.93 (20.88 - 299.80)
	Tumor necrosis factor beta (TNF-b)		0	NA	NA		2	0.0289964	22.91 (22.14 - 23.67)
	Tumor necrosis factor alpha (TNF-a)		0	NA	NA		4	0.0273171	23.74 (22.07 - 24.95)
	Stromal-derived factor (SDF)		0	NA	NA		5	0.0179475	21.61 (11.72 - 29.21)
	Stem cell growth factor (SCGF)		2	0.0434228	81.75 (64.13 - 99.38)		6	0.0665578	41.52 (20.72 - 99.38)
	Stem cell factor (SCF)		2	0.00966216	40.24 (31.81 - 48.67)		7	0.0242113	28.78 (22.15 - 48.67)
	Interleukin-16 (IL-16)		3	0.0568977	67.87 (31.05 - 131.98)		11	0.112553	36.25 (20.88 - 131.98)
	C-C chemokine ligand 5 (RANTES)		1	0.00869442	29.99 (29.99 - 29.99)		7	0.048648	23.93 (20.87 - 29.99)
	Platelet-derived growth factor-BB (PDGF-BB)		6	0.0366104	50.97 (30.83 - 103.34)		15	0.0620702	34.50 (21.00 - 103.34)
	Macrophage inflammatory protein-1b (MIP-1b)		20	0.240488	102.16 (31.09 - 636.49)		39	0.296397	64.24 (20.94 - 636.49)
	Macrophage inflammatory protein-1a (MIP-1a)		0	NA	NA		5	0.0312836	22.16 (21.26 - 22.81)
	Monokine induced by interferon-gamma (Mig)		1	0.0113754	42.38 (42.38 - 42.38)		8	0.0573034	26.58 (18.97 - 42.38)
	Monocyte colony-stimulating factor (M-CSF)		0	NA	NA		1	0.0249444	21.44 (21.44 - 21.44)
	Monocyte chemoattractant protein-3 (MCP-3)		0	NA	NA		1	0.0296267	25.68 (25.68 - 25.68)
	Monocyte chemoattractant protein-1 (MCP-1)		6	0.0276725	38.42 (30.33 - 55.32)		19	0.0652161	28.56 (20.94 - 55.32)
	Interleukin-12p70 (IL-12p70)		0	NA	NA		7	0.0185888	22.01 (20.80 - 23.59)
	Interferon-gamma-inducible protein 10 (IP-10)		1	0.00862483	32.04 (32.04 - 32.04)		7	0.0447766	23.71 (21.00 - 32.04)
	Interleukin-18 (IL-18)		4	0.0695821	64.58 (33.69 - 96.17)		12	0.122313	37.60 (21.10 - 96.17)
	Interleukin-17 (IL-17)		1	0.00499838	38.97 (38.97 - 38.97)		5	0.0169528	26.40 (20.41 - 38.97)
	Interleukin-13 (IL-13)		1	0.0761078	292.85 (292.85 - 292.85)		7	0.113591	60.99 (21.10 - 292.85)
	Interleukin-10 (IL-10)		1	0.00485929	37.50 (37.50 - 37.50)		7	0.0216545	23.83 (21.29 - 26.03)
	Interleukin-8 (IL-8)		0	NA	NA		2	0.013178	23.37 (22.10 - 24.65)
	Interleukin-6 (IL-6)		0	NA	NA		3	0.00813832	22.27 (21.65 - 23.35)
	Interleukin-1-receptor antagonist (IL-1RA)		0	NA	NA		4	0.0244554	22.37 (21.19 - 23.58)
	Interleukin-1-beta (IL-1b)		0	NA	NA		4	0.019467	16.17 (14.62 - 20.03)
	Hepatocyte growth factor (HGF)		1	0.00685878	57.25 (57.25 - 57.25)		6	0.0208051	28.87 (20.83 - 57.25)
	Interleukin-9 (IL-9)		0	NA	NA		4	0.0250165	22.86 (21.35 - 26.46)
	Interleukin-7 (IL-7)		1	0.0474823	169.84 (169.84 - 169.84)		4	0.0669052	59.11 (20.59 - 169.84)
	Interleukin-5 (IL-5)		1	0.0111554	37.93 (37.93 - 37.93)		3	0.0243518	27.53 (22.06 - 37.93)
	Interleukin-4 (IL-4)		0	NA	NA		4	0.011818	24.07 (21.80 - 26.19)
	Interleukin-2-receptor antagonist (IL-2RA)		2	0.0709123	135.36 (103.12 - 167.61)		9	0.112758	47.27 (20.87 - 167.61)
	Interleukin-2 (IL-2)		0	NA	NA		6	0.0379512	22.11 (20.97 - 23.45)
	Growth-regulated protein alpha (GRO-a)		4	0.0932336	84.54 (35.72 - 184.38)		11	0.139116	45.45 (20.71 - 184.38)
	Granulocyte colony stimulating factor (G-CSF)		0	NA	NA		5	0.0149883	23.76 (21.71 - 25.19)
	Fibroblast growth factor basic (bFGF）		0	NA	NA		4	0.011949	22.66 (20.97 - 24.04)
	Eotaxin		5	0.0364438	59.92 (34.86 - 95.21)		18	0.0731645	33.32 (20.95 - 95.21)
Reverse	Intracranial aneurysm (IA)		4	0.00264593	52.58 (33.35 - 73.69)		14	0.00562186	31.91 (21.07 - 73.69)
	Unruptured intracranial aneurysm (uIA)		0	NA	NA		8	0.00249159	22.95 (21.04 - 26.46)
	Aneurysmal subarachnoid hemorrhage (aSAH)		2	0.00132333	50.80 (44.26 - 57.35)		12	0.00446622	28.57 (20.89 - 57.35)
Abbreviations: MR, Mendelian randomization; NA, not applicable; SNPs, single nucleotide polymorphisms.
aF-statistics was expressed as mean accompanied by minimum and maximum value.

## Sheet: Table S3
Table S3. Statistical characteristics of instrumental variables included in the targeted analysis.
MR Direction	Exposure	No. of SNPsa	R2	F-statisticsb
Forward	FGF-1	15	0.111342	24.68 (20.89 - 38.33)
	FGF-2	7	0.0304721	23.46 (21.72 - 26.60)
	FGF-3	5	0.0217333	23.40 (21.55 - 28.08)
	FGF-4	14	0.093795	22.25 (20.94 - 24.21)
	FGF-5	14	0.0957008	22.71 (20.91 - 25.54)
	FGF-6	10	0.0695498	23.11 (21.05 - 26.66)
	FGF-7	25	0.205042	27.30 (21.22 - 49.85)
	FGF-8A	19	0.147689	25.87 (20.89 - 64.38)
	FGF-8B	12	0.0867358	24.02 (20.97 - 30.95)
	FGF-9	12	0.0807249	22.34 (20.87 - 25.80)
	FGF-10	8	0.0521159	21.63 (20.89 - 22.96)
	FGF-12	16	0.0713025	23.88 (21.01 - 32.79)
	FGF-16	12	0.0792816	21.94 (20.90 - 23.78)
	FGF-17	18	0.0817308	24.29 (21.29 - 29.49)
	FGF-18	11	0.0472494	23.02 (20.94 - 26.96)
	FGF-19	16	0.118988	24.74 (21.34 - 54.24)
	FGF-20	14	0.0954415	22.65 (21.17 - 27.58)
	FGF-22	13	0.054704	22.65 (21.06 - 24.87)
	FGF-23	16	0.110354	22.91 (20.90 - 29.72)
	FGF-R1	13	0.0558887	23.00 (20.95 - 28.89)
	FGF-R2	13	0.0901888	23.05 (20.87 - 34.41)
	FGF-R3	9	0.0621863	22.95 (21.41 - 24.21)
	VEGF-A	21	0.148358	23.47 (20.87 - 29.58)
	VEGF-A121	28	0.492538	67.15 (20.87 - 1025.48)
	VEGF-B	14	0.0608019	23.40 (20.99 - 29.61)
	VEGF-C	15	0.155169	35.08 (20.86 - 205.47)
	VEGF-D	7	0.0614414	29.26 (21.21 - 60.74)
	VEGF-R2	27	0.42428	54.53 (21.07 - 359.02)
	VEGF-R3	48	0.815948	61.55 (21.06 - 922.81)
Reverse	uIA	5	0.000321	22.16 (21.06 - 22.92)
	aSAH and pIA	13	0.000858265	22.98 (21.09 - 28.75)
Abbreviations: FGF, fibroblast growth factor; FGF-R, fibroblast growth factor receptor; MR, Mendelian randomization; SNPs, single nucleotide polymorphisms; VEGF, vascular endothelial growth factor; VEGF-R, vascular endothelial growth factor receptor.
aInstrumental variables were extracted under the threshold of P < 5×10-6.
bF-statistics was expressed as mean accompanied by minimum and maximum value.

## Sheet: Table S4
Table S4. Mendelian randomization estimates and sensitivity analyses for the effect of inflammatory biomarkers on intracranial aneurysm.
Outcome	Exposure	No. of SNPsa		Wald Ratio or IVW						Weighted Median				MR-Egger						MR-PRESSO					MR-Steiger
				OR	95% CI	Pb	Q-statistics	P for Q-statistics		OR	95% CI	P		OR	95% CI	P	Intercept	P for intercept		OR	95% CI	P	P for global test		Directionality	P
IA	CTACK	6		0.993975	0.893 - 1.106	0.911864	3.79657	0.57906		1.0568	0.925 - 1.207	0.415476		1.09035	0.866 - 1.373	0.503122	-0.0240337	0.424898		1.01084	0.935 - 1.092	0.79321	0.663		TRUE	3.8632e-71
	b-NGF	3		1.11283	0.893 - 1.387	0.340736	0.856735	0.651572		1.0589	0.803 - 1.396	0.684768		1.84235	0.608 - 5.578	0.475216	-0.0676573	0.529965		1.11802	1.012 - 1.235	0.115923	0.845		TRUE	2.40019e-19
	VEGF	8		1.10927	1.022 - 1.205	0.013591	7.14113	0.414335		1.09627	1.004 - 1.197	0.0401768		1.07749	0.935 - 1.241	0.341282	0.00965405	0.627955		1.09414	1.004 - 1.192	0.0733513	0.533		TRUE	1.4e-202
	MIF	1		1.01444	0.772 - 1.333	0.918034	NA	NA		NA	NA	NA		NA	NA	NA	NA	NA		NA	NA	NA	NA		TRUE	4.49426e-14
	TRAIL	19		0.97825	0.913 - 1.048	0.533603	15.6112	0.619663		0.968245	0.876 - 1.070	0.526975		0.976658	0.884 - 1.079	0.647743	0.000428257	0.964917		0.981523	0.925 - 1.041	0.541139	0.736		TRUE	0
	TNF-b	2		0.895971	0.752 - 1.068	0.219206	0.0815472	0.775212		NA	NA	NA		NA	NA	NA	NA	NA		NA	NA	NA	NA		TRUE	6.36928e-11
	TNF-a	4		1.09364	0.914 - 1.309	0.329242	5.0312	0.169526		1.11214	0.924 - 1.339	0.262136		0.981473	0.723 - 1.333	0.915551	0.0306872	0.472972		1.09364	0.914 - 1.309	0.401197	0.274		TRUE	1.34136e-19
	SDF	3		1.2688	0.878 - 1.834	0.205594	0.293881	0.863345		1.37317	0.892 - 2.113	0.149229		1.40716	0.263 - 7.523	0.758111	-0.00981855	0.921428		1.11499	1.003 - 1.240	0.115131	0.869		TRUE	6.83901e-24
	SCGF	6		0.968474	0.857 - 1.095	0.608914	2.35454	0.798225		0.936855	0.802 - 1.094	0.410436		0.881098	0.685 - 1.134	0.380956	0.0212638	0.447669		0.968474	0.890 - 1.054	0.489476	0.715		TRUE	1.65572e-53
	SCF	4		1.11394	0.893 - 1.390	0.339279	1.26701	0.736982		1.13682	0.876 - 1.475	0.334069		0.719389	0.319 - 1.623	0.510857	0.0554464	0.388073		1.04418	0.876 - 1.245	0.647378	0.469		TRUE	9.42448e-38
	IL-16	9		1.03271	0.938 - 1.137	0.510411	11.6991	0.165144		1.05748	0.955 - 1.171	0.283114		1.13705	0.995 - 1.299	0.100695	-0.0317406	0.110112		1.03408	0.956 - 1.118	0.420675	0.313		TRUE	5.9869e-84
	RANTES	5		0.930042	0.791 - 1.094	0.380598	3.0877	0.543258		0.995876	0.807 - 1.228	0.969192		0.871786	0.607 - 1.252	0.511597	0.016389	0.721584		0.910029	0.822 - 1.008	0.120294	0.755		TRUE	2.15399e-35
	PDGF-BB	15		0.964432	0.854 - 1.090	0.561147	2.58953	0.999606		1.00665	0.861 - 1.177	0.933715		0.918854	0.620 - 1.361	0.679908	0.00567185	0.803472		0.964432	0.915 - 1.016	0.198051	1		TRUE	6.20645e-103
	MIP-1b	36		0.961031	0.899 - 1.027	0.239833	43.0081	0.165787		0.999384	0.911 - 1.096	0.98955		1.00169	0.877 - 1.144	0.98028	-0.007137	0.485099		0.975832	0.914 - 1.042	0.468674	0.131		TRUE	0
	MIP-1a	4		0.883027	0.728 - 1.071	0.206173	1.42257	0.700254		0.885917	0.706 - 1.111	0.295261		0.935956	0.379 - 2.314	0.899184	-0.00829598	0.909156		0.87659	0.796 - 0.965	0.0554319	0.889		TRUE	2.0198e-23
	Mig	5		0.948877	0.821 - 1.096	0.475923	2.55021	0.635669		1.01804	0.845 - 1.227	0.851136		1.09966	0.812 - 1.489	0.582494	-0.0425984	0.357611		0.946297	0.868 - 1.032	0.252911	0.7		TRUE	7.53536e-45
	M-CSF	1		0.732428	0.522 - 1.028	0.0719957	NA	NA		NA	NA	NA		NA	NA	NA	NA	NA		NA	NA	NA	NA		TRUE	1.04517e-05
	MCP-3	1		1.13856	0.931 - 1.393	0.206914	NA	NA		NA	NA	NA		NA	NA	NA	NA	NA		NA	NA	NA	NA		TRUE	7.55173e-07
	MCP-1	17		1.0166	0.886 - 1.167	0.815162	18.6948	0.284808		1.05761	0.882 - 1.268	0.545102		0.963047	0.495 - 1.872	0.913066	0.00553269	0.872398		0.978175	0.854 - 1.120	0.753785	0.178		TRUE	1.35594e-99
	IL-12p70	5		1.07918	0.860 - 1.355	0.511196	2.06125	0.724494		1.0452	0.784 - 1.393	0.762934		1.35797	0.906 - 2.036	0.235428	-0.0314684	0.271931		1.07802	0.960 - 1.210	0.250266	0.858		TRUE	4.75412e-30
	IP-10	5		0.888113	0.741 - 1.064	0.198499	5.4842	0.241122		0.853478	0.687 - 1.061	0.15303		0.87986	0.598 - 1.296	0.562974	0.00179157	0.958743		0.952579	0.831 - 1.092	0.512949	0.234		TRUE	6.57477e-34
	IL-18	12		0.982031	0.903 - 1.068	0.673547	12.046	0.360196		0.968804	0.866 - 1.083	0.578526		0.923719	0.765 - 1.115	0.42824	0.0129597	0.490001		0.982031	0.903 - 1.068	0.681661	0.397		TRUE	1.38642e-96
	IL-17	5		1.0359	0.780 - 1.376	0.807511	7.48435	0.112401		0.896875	0.655 - 1.229	0.498014		1.16599	0.539 - 2.522	0.722495	-0.0182072	0.76265		1.0359	0.780 - 1.376	0.819496	0.168		TRUE	2.00755e-24
	IL-13	7		1.09231	0.966 - 1.235	0.158851	11.7981	0.0666272		1.07759	0.978 - 1.187	0.129766		1.05209	0.822 - 1.347	0.704048	0.0096625	0.73885		1.09231	0.966 - 1.235	0.208509	0.201		TRUE	2.21401e-88
	IL-10	6		0.950516	0.704 - 1.283	0.740334	9.87098	0.0789745		0.976714	0.719 - 1.327	0.880148		0.484712	0.024 - 9.841	0.66188	0.0621756	0.681975		0.936644	0.725 - 1.209	0.633686	0.13		TRUE	1.50692e-30
	IL-8	2		1.07518	0.800 - 1.445	0.630714	3.02644	0.0819174		NA	NA	NA		NA	NA	NA	NA	NA		NA	NA	NA	NA		TRUE	2.80816e-10
	IL-6	2		2.07393	0.351 - 12.267	0.421192	26.7983	2.25837e-07		NA	NA	NA		NA	NA	NA	NA	NA		NA	NA	NA	NA		TRUE	8.4831e-09
	IL-1RA	4		1.07741	0.865 - 1.342	0.506322	4.22817	0.237857		1.12821	0.884 - 1.441	0.333432		0.605644	0.321 - 1.144	0.262149	0.0940742	0.204533		1.07741	0.865 - 1.342	0.553841	0.293		TRUE	7.48832e-19
	IL-1b	3		1.05919	0.771 - 1.455	0.722791	0.731115	0.69381		1.10256	0.720 - 1.688	0.65307		1.00921	0.484 - 2.105	0.98444	0.00552975	0.909649		1.16058	1.041 - 1.294	0.0747303	0.737		TRUE	1.08473e-18
	HGF	6		0.98482	0.841 - 1.153	0.849528	3.18915	0.670851		0.975721	0.792 - 1.203	0.817839		0.884464	0.641 - 1.220	0.496438	0.0180237	0.494537		0.98482	0.868 - 1.117	0.821654	0.722		TRUE	1.03028e-33
	IL-9	2		1.187	0.960 - 1.467	0.113136	0.234216	0.628415		NA	NA	NA		NA	NA	NA	NA	NA		1.13028	0.997 - 1.281	0.151536	0.577		TRUE	5.41732e-19
	IL-7	3		1.07724	0.952 - 1.219	0.237175	1.87924	0.390776		1.07865	0.949 - 1.226	0.246185		1.40598	0.936 - 2.111	0.348023	-0.0724748	0.406309		1.05251	0.933 - 1.187	0.466793	0.419		TRUE	3.82048e-50
	IL-5	3		1.17981	0.841 - 1.655	0.337971	6.59833	0.0369139		1.26779	0.971 - 1.655	0.0807324		0.512905	0.261 - 1.007	0.302926	0.128536	0.240579		NA	NA	NA	NA		TRUE	7.93784e-17
	IL-4	3		0.889821	0.664 - 1.192	0.433656	0.423341	0.809231		0.83554	0.584 - 1.195	0.325041		0.935036	0.346 - 2.530	0.916292	-0.00584023	0.935234		0.93003	0.805 - 1.075	0.397588	0.831		TRUE	1.51802e-19
	IL-2RA	7		1.05022	0.960 - 1.149	0.284369	6.2696	0.393676		1.00912	0.898 - 1.134	0.879131		1.00103	0.852 - 1.175	0.990457	0.0140946	0.503769		1.04757	0.971 - 1.130	0.265121	0.595		TRUE	1.62195e-91
	IL-2	5		0.965995	0.808 - 1.155	0.704374	6.85662	0.143662		0.997836	0.829 - 1.201	0.981761		1.1282	0.827 - 1.539	0.501496	-0.031563	0.324921		0.975581	0.838 - 1.135	0.762469	0.284		TRUE	1.91238e-27
	GRO-a	10		0.992415	0.922 - 1.068	0.838943	6.34077	0.705388		0.953389	0.863 - 1.053	0.346884		1.00474	0.864 - 1.169	0.952725	-0.00371123	0.859615		0.984004	0.924 - 1.048	0.627739	0.675		TRUE	1.78183e-110
	G-CSF	4		1.11107	0.894 - 1.381	0.34297	3.11881	0.373667		1.0155	0.784 - 1.316	0.907305		0.976683	0.684 - 1.395	0.908619	0.0201754	0.458044		1.11718	0.937 - 1.332	0.28447	0.545		TRUE	1.03489e-22
	bFGF	3		0.679559	0.483 - 0.956	0.0266778	0.219776	0.895935		0.671864	0.433 - 1.042	0.0756294		0.485673	0.114 - 2.061	0.506641	0.0337078	0.720927		0.73775	0.628 - 0.866	0.0338258	0.798		TRUE	2.90822e-17
	Eotaxin	15		0.939362	0.836 - 1.056	0.294859	14.0582	0.445387		1.01465	0.858 - 1.199	0.864647		0.755938	0.439 - 1.301	0.330897	0.0260799	0.436058		0.914572	0.819 - 1.021	0.129476	0.46		TRUE	1.90814e-112
uIA	CTACK	6		1.02897	0.827 - 1.280	0.797764	6.32166	0.276166		1.09461	0.861 - 1.391	0.460051		1.36398	0.885 - 2.102	0.232128	-0.0716	0.223848		1.02785	0.873 - 1.211	0.752072	0.506		TRUE	4.39511e-70
	b-NGF	3		1.404	0.961 - 2.050	0.0790154	0.49699	0.779974		1.42957	0.895 - 2.284	0.134799		2.34151	0.360 - 15.245	0.536979	-0.0693442	0.681658		1.29076	1.034 - 1.611	0.109401	0.721		TRUE	6.57016e-19
	VEGF	8		1.06145	0.913 - 1.235	0.439138	7.93324	0.338518		1.04708	0.901 - 1.216	0.547556		1.01743	0.783 - 1.322	0.901331	0.0142084	0.70165		1.05985	0.923 - 1.217	0.433759	0.649		TRUE	5.40431e-204
	MIF	1		0.924261	0.580 - 1.473	0.740415	NA	NA		NA	NA	NA		NA	NA	NA	NA	NA		NA	NA	NA	NA		TRUE	7.01028e-14
	TRAIL	19		1.06085	0.937 - 1.201	0.34936	15.1346	0.652708		1.11012	0.939 - 1.313	0.221849		1.10685	0.927 - 1.322	0.278017	-0.0111885	0.522315		1.05311	0.948 - 1.170	0.344721	0.742		TRUE	0
	TNF-b	2		0.839757	0.573 - 1.231	0.370843	1.46282	0.226483		NA	NA	NA		NA	NA	NA	NA	NA		NA	NA	NA	NA		TRUE	9.69752e-11
	TNF-a	4		1.03323	0.816 - 1.308	0.785848	2.92961	0.402606		1.14652	0.852 - 1.543	0.366968		1.00846	0.634 - 1.604	0.974875	0.00700039	0.908758		1.03323	0.818 - 1.304	0.801202	0.417		TRUE	3.58924e-20
	SDF	3		1.37931	0.597 - 3.185	0.451412	3.20974	0.200916		1.64819	0.751 - 3.619	0.212998		8.33697	0.180 - 385.916	0.47439	-0.171568	0.518469		1.14786	0.803 - 1.641	0.491801	0.581		TRUE	5.39856e-23
	SCGF	6		0.874613	0.700 - 1.093	0.239108	4.08793	0.536827		0.935904	0.702 - 1.249	0.652385		0.623636	0.399 - 0.976	0.107469	0.076412	0.162698		0.874613	0.715 - 1.070	0.249686	0.462		TRUE	3.42039e-52
	SCF	4		0.898729	0.604 - 1.338	0.598699	0.784697	0.853124		0.859732	0.541 - 1.367	0.522874		0.938497	0.232 - 3.803	0.937251	-0.00556874	0.955313		0.839041	0.716 - 0.983	0.0731844	0.967		TRUE	7.85075e-39
	IL-16	9		0.921048	0.766 - 1.108	0.382464	13.9404	0.0833315		0.980558	0.824 - 1.167	0.825398		1.11863	0.874 - 1.432	0.403793	-0.0653567	0.0859263		0.921116	0.794 - 1.069	0.30432	0.227		TRUE	7.77853e-83
	RANTES	5		0.934923	0.701 - 1.248	0.647694	3.07047	0.546102		0.989865	0.692 - 1.417	0.95558		0.90415	0.476 - 1.718	0.778373	0.00847634	0.915894		0.989527	0.818 - 1.197	0.917218	0.732		TRUE	1.40537e-35
	PDGF-BB	15		0.988171	0.798 - 1.223	0.913018	11.4889	0.64727		1.07883	0.810 - 1.437	0.603832		0.79031	0.396 - 1.577	0.515948	0.0260247	0.516637		0.988171	0.814 - 1.199	0.905737	0.67		TRUE	4.45365e-97
	MIP-1b	36		0.96194	0.865 - 1.069	0.471859	27.6496	0.807198		0.953003	0.811 - 1.120	0.558767		0.885209	0.717 - 1.093	0.264215	0.0142865	0.377089		0.977054	0.889 - 1.074	0.634094	0.742		TRUE	0
	MIP-1a	4		0.818627	0.578 - 1.159	0.258985	0.840552	0.839745		0.834517	0.562 - 1.240	0.370292		0.417335	0.079 - 2.199	0.411027	0.0952033	0.501796		0.92676	0.748 - 1.148	0.524101	0.662		TRUE	1.1765e-23
	Mig	5		1.0875	0.847 - 1.396	0.51047	1.29492	0.862238		1.04028	0.782 - 1.384	0.786539		1.38456	0.825 - 2.324	0.30576	-0.0706653	0.373268		0.944642	0.805 - 1.108	0.506998	0.612		TRUE	1.24971e-44
	M-CSF	1		0.774779	0.428 - 1.404	0.400088	NA	NA		NA	NA	NA		NA	NA	NA	NA	NA		NA	NA	NA	NA		TRUE	6.77683e-06
	MCP-3	1		1.21867	0.859 - 1.730	0.268411	NA	NA		NA	NA	NA		NA	NA	NA	NA	NA		NA	NA	NA	NA		TRUE	7.18646e-07
	MCP-1	17		1.09353	0.873 - 1.370	0.436733	11.0134	0.808658		1.12327	0.832 - 1.517	0.447996		0.740807	0.261 - 2.099	0.580711	0.0400232	0.464508		1.05748	0.884 - 1.265	0.54925	0.758		TRUE	8.46851e-102
	IL-12p70	5		1.14036	0.748 - 1.738	0.541299	4.78875	0.309668		1.44348	0.881 - 2.365	0.144964		1.67793	0.860 - 3.273	0.226259	-0.0545509	0.259673		1.1673	0.862 - 1.580	0.355576	0.535		TRUE	1.45611e-28
	IP-10	5		0.715148	0.470 - 1.089	0.117788	8.50146	0.074843		0.67162	0.451 - 1.001	0.0503485		0.788392	0.316 - 1.968	0.645561	-0.0182054	0.821921		0.852575	0.624 - 1.164	0.354247	0.078		TRUE	1.43145e-32
	IL-18	12		0.954507	0.826 - 1.103	0.528493	5.84093	0.883764		0.960273	0.794 - 1.162	0.677024		0.992166	0.718 - 1.372	0.962964	-0.00808808	0.798727		0.954507	0.859 - 1.061	0.405516	0.9		TRUE	5.45819e-98
	IL-17	5		0.867096	0.596 - 1.262	0.456649	3.18452	0.527434		0.917629	0.580 - 1.452	0.713479		0.689365	0.271 - 1.751	0.491083	0.0347763	0.634615		0.867096	0.620 - 1.212	0.45106	0.556		TRUE	2.87345e-25
	IL-13	7		1.02746	0.858 - 1.230	0.767634	8.35423	0.213283		1.04128	0.874 - 1.241	0.650756		1.00137	0.695 - 1.443	0.994418	0.00668154	0.876381		1.02746	0.858 - 1.230	0.777593	0.373		TRUE	8.58955e-90
	IL-10	6		0.880256	0.539 - 1.439	0.610955	8.74975	0.119472		0.845101	0.508 - 1.406	0.517181		0.36979	0.003 - 52.416	0.713964	0.0803387	0.747336		1.00461	0.615 - 1.641	0.985949	0.073		TRUE	8.9978e-30
	IL-8	2		1.31503	0.983 - 1.759	0.0650002	0.636708	0.424906		NA	NA	NA		NA	NA	NA	NA	NA		NA	NA	NA	NA		TRUE	3.70708e-10
	IL-6	2		2.11553	0.639 - 7.008	0.220144	3.81863	0.0506856		NA	NA	NA		NA	NA	NA	NA	NA		NA	NA	NA	NA		TRUE	8.79805e-12
	IL-1RA	4		0.949336	0.652 - 1.383	0.786326	3.85037	0.278082		0.878685	0.570 - 1.354	0.557605		0.508468	0.145 - 1.786	0.402051	0.103102	0.415032		0.949336	0.652 - 1.383	0.803909	0.326		TRUE	6.59425e-19
	IL-1b	3		1.10096	0.629 - 1.928	0.736623	0.014938	0.992559		1.11922	0.570 - 2.198	0.743657		1.10852	0.317 - 3.880	0.898256	-0.000816358	0.992381		1.34105	1.166 - 1.543	0.0262289	0.756		TRUE	1.70158e-18
	HGF	6		1.10051	0.830 - 1.459	0.505648	2.97507	0.70383		1.1068	0.773 - 1.584	0.579002		1.07516	0.606 - 1.906	0.816366	0.0039635	0.931414		1.10051	0.885 - 1.368	0.427625	0.73		TRUE	2.82127e-33
	IL-9	2		1.22051	0.852 - 1.748	0.27717	0.00734548	0.9317		NA	NA	NA		NA	NA	NA	NA	NA		1.11353	1.001 - 1.239	0.143177	0.902		TRUE	9.18308e-20
	IL-7	3		1.11675	0.902 - 1.383	0.312042	0.362362	0.834284		1.11868	0.898 - 1.394	0.317137		0.906817	0.445 - 1.847	0.832383	0.0569525	0.655145		1.06138	0.873 - 1.290	0.592075	0.615		TRUE	3.28936e-50
	IL-5	3		1.19329	0.787 - 1.809	0.40533	3.27804	0.194171		1.14745	0.747 - 1.764	0.530585		0.426573	0.132 - 1.382	0.39046	0.159349	0.325096		NA	NA	NA	NA		TRUE	1.81728e-17
	IL-4	3		0.988601	0.578 - 1.692	0.966646	1.79486	0.407615		1.04033	0.523 - 2.068	0.910206		0.528158	0.067 - 4.164	0.653186	0.0747921	0.64532		0.990931	0.677 - 1.451	0.965599	0.6		TRUE	4.71267e-19
	IL-2RA	7		1.05641	0.899 - 1.241	0.50523	6.11655	0.410261		1.03448	0.851 - 1.258	0.734391		0.940914	0.712 - 1.243	0.685735	0.0330125	0.36261		1.03065	0.890 - 1.193	0.696515	0.576		TRUE	4.52166e-91
	IL-2	5		0.955941	0.754 - 1.213	0.710346	4.01438	0.404063		0.955078	0.704 - 1.295	0.767263		1.03515	0.644 - 1.663	0.895509	-0.0166899	0.716939		0.953343	0.781 - 1.164	0.658922	0.635		TRUE	6.73418e-28
	GRO-a	10		0.969489	0.844 - 1.114	0.662168	10.7975	0.289846		0.98619	0.827 - 1.176	0.876932		0.894664	0.665 - 1.203	0.482282	0.0245404	0.559615		0.956403	0.835 - 1.096	0.534651	0.34		TRUE	1.97892e-108
	G-CSF	4		1.09867	0.745 - 1.621	0.635476	1.68031	0.64132		0.991763	0.610 - 1.612	0.973381		0.969124	0.510 - 1.842	0.93249	0.0184628	0.677961		1.10084	0.872 - 1.390	0.464641	0.77		TRUE	2.23835e-23
	bFGF	3		0.734919	0.388 - 1.392	0.344573	1.37866	0.501912		0.714764	0.320 - 1.595	0.412098		0.262913	0.018 - 3.936	0.51048	0.103093	0.583796		0.894462	0.555 - 1.443	0.678588	0.523		TRUE	7.85395e-18
	Eotaxin	15		0.914299	0.744 - 1.124	0.395691	12.8112	0.541441		0.918672	0.687 - 1.229	0.567444		0.629935	0.246 - 1.611	0.352232	0.0447309	0.439565		0.878204	0.723 - 1.067	0.208897	0.475		TRUE	1.98405e-111
aSAH	CTACK	6		0.992124	0.876 - 1.123	0.900503	2.64339	0.754762		1.0085	0.870 - 1.170	0.910837		1.02724	0.787 - 1.340	0.852759	-0.00910598	0.786604		1.01876	0.925 - 1.122	0.717835	0.673		TRUE	1.03915e-70
	b-NGF	3		1.06907	0.823 - 1.389	0.617195	1.52182	0.467241		0.963708	0.691 - 1.344	0.827388		2.4312	0.637 - 9.272	0.417245	-0.10941	0.435412		1.1232	0.942 - 1.340	0.286828	0.637		TRUE	4.30044e-19
	VEGF	8		1.14801	1.043 - 1.264	0.00486037	3.13443	0.872294		1.14148	1.030 - 1.265	0.0113064		1.11636	0.955 - 1.305	0.216282	0.00926088	0.671808		1.12654	1.039 - 1.221	0.019798	0.768		TRUE	8.09918e-203
	MIF	1		0.982634	0.710 - 1.360	0.915912	NA	NA		NA	NA	NA		NA	NA	NA	NA	NA		NA	NA	NA	NA		TRUE	3.55378e-14
	TRAIL	19		0.953578	0.873 - 1.042	0.291374	21.2777	0.265636		0.944686	0.842 - 1.060	0.331279		0.940786	0.826 - 1.072	0.371994	0.00352937	0.781287		0.960177	0.885 - 1.041	0.337416	0.347		TRUE	0
	TNF-b	2		0.905411	0.739 - 1.110	0.338726	0.910104	0.340087		NA	NA	NA		NA	NA	NA	NA	NA		NA	NA	NA	NA		TRUE	7.15937e-11
	TNF-a	4		1.16962	0.980 - 1.395	0.0817619	3.28351	0.349944		1.11304	0.890 - 1.391	0.346769		0.995158	0.754 - 1.314	0.97578	0.0448225	0.28771		1.16962	0.980 - 1.395	0.180135	0.409		TRUE	1.52963e-19
	SDF	3		1.27121	0.825 - 1.958	0.276302	2.02616	0.363099		1.18909	0.701 - 2.018	0.520986		0.656276	0.056 - 7.734	0.794412	0.0626169	0.685636		1.10825	0.910 - 1.349	0.36387	0.694		TRUE	2.38398e-23
	SCGF	6		0.998063	0.866 - 1.151	0.978716	3.20862	0.667858		0.998295	0.829 - 1.202	0.985648		1.02697	0.765 - 1.379	0.868122	-0.00643965	0.838914		0.998063	0.890 - 1.119	0.974721	0.594		TRUE	3.89601e-53
	SCF	4		1.2905	0.997 - 1.671	0.052912	1.52655	0.676157		1.34449	0.964 - 1.876	0.0813595		0.723104	0.275 - 1.899	0.578066	0.0730898	0.346693		1.20327	0.963 - 1.503	0.153864	0.417		TRUE	2.17805e-36
	IL-16	9		1.09245	0.994 - 1.201	0.0673915	8.27055	0.407498		1.10839	0.990 - 1.241	0.0749806		1.15383	0.991 - 1.343	0.107065	-0.0178527	0.392942		1.09403	1.012 - 1.183	0.0485226	0.61		TRUE	1.24429e-83
	RANTES	5		0.925383	0.766 - 1.117	0.420394	2.13343	0.711234		0.972355	0.778 - 1.215	0.805197		0.857378	0.561 - 1.310	0.527976	0.0193458	0.719731		0.881134	0.785 - 0.989	0.0760716	0.801		TRUE	3.18136e-35
	PDGF-BB	15		0.959239	0.831 - 1.107	0.56987	4.13902	0.99457		0.968984	0.800 - 1.174	0.747797		0.935168	0.590 - 1.482	0.779795	0.00298933	0.911051		0.959239	0.887 - 1.037	0.313696	0.993		TRUE	2.43483e-101
	MIP-1b	36		0.954995	0.879 - 1.037	0.27335	48.286	0.066815		0.985589	0.883 - 1.100	0.796218		1.04362	0.887 - 1.228	0.61113	-0.0152958	0.226031		0.967226	0.893 - 1.047	0.417667	0.066		TRUE	0
	MIP-1a	4		0.911867	0.729 - 1.141	0.420258	1.48199	0.686433		0.939595	0.725 - 1.217	0.636789		1.16287	0.408 - 3.318	0.8044	-0.0347333	0.687454		0.859874	0.742 - 0.996	0.114568	0.684		TRUE	3.52924e-23
	Mig	5		0.89492	0.754 - 1.063	0.205488	2.5338	0.638594		0.929569	0.744 - 1.161	0.519904		1.00259	0.698 - 1.441	0.989701	-0.0327324	0.535596		0.948287	0.856 - 1.050	0.340914	0.749		TRUE	7.34059e-45
	M-CSF	1		0.678701	0.456 - 1.010	0.0558238	NA	NA		NA	NA	NA		NA	NA	NA	NA	NA		NA	NA	NA	NA		TRUE	1.1206e-05
	MCP-3	1		1.14187	0.900 - 1.449	0.274767	NA	NA		NA	NA	NA		NA	NA	NA	NA	NA		NA	NA	NA	NA		TRUE	6.99957e-07
	MCP-1	17		0.965101	0.825 - 1.129	0.65681	17.4169	0.359126		1.06745	0.855 - 1.332	0.563638		0.991192	0.465 - 2.111	0.982001	-0.00272047	0.944487		0.925234	0.796 - 1.075	0.324818	0.297		TRUE	1.56178e-99
	IL-12p70	5		1.12373	0.858 - 1.472	0.397131	1.25369	0.869183		1.15597	0.825 - 1.619	0.39945		1.25947	0.778 - 2.040	0.417644	-0.0156415	0.614974		1.1026	0.987 - 1.232	0.1341	0.969		TRUE	3.13927e-30
	IP-10	5		0.964998	0.808 - 1.152	0.69352	2.04776	0.726975		0.911338	0.721 - 1.152	0.437267		0.878494	0.635 - 1.216	0.49183	0.0182261	0.547941		0.992477	0.912 - 1.080	0.866496	0.904		TRUE	1.6993e-35
	IL-18	12		0.985449	0.885 - 1.097	0.788688	14.13	0.225882		0.958586	0.843 - 1.090	0.518903		0.906816	0.716 - 1.148	0.435401	0.0176581	0.45392		0.985449	0.885 - 1.097	0.793647	0.234		TRUE	8.37691e-96
	IL-17	5		1.06379	0.717 - 1.579	0.758944	10.7226	0.0298654		0.912241	0.612 - 1.361	0.652518		1.35498	0.481 - 3.816	0.605536	-0.037505	0.648056		1.06379	0.717 - 1.579	0.774255	0.075		TRUE	1.51472e-23
	IL-13	7		1.14082	0.993 - 1.311	0.0636184	10.8977	0.0915913		1.12961	1.003 - 1.272	0.0438678		1.10104	0.831 - 1.459	0.53246	0.00915738	0.781372		1.14082	0.993 - 1.311	0.113029	0.267		TRUE	8.16772e-88
	IL-10	6		0.962605	0.691 - 1.341	0.821573	8.51668	0.129966		0.864585	0.601 - 1.245	0.433669		0.307055	0.012 - 7.739	0.512926	0.10525	0.523559		0.887655	0.643 - 1.225	0.496121	0.098		TRUE	5.7543e-30
	IL-8	2		1.02492	0.725 - 1.448	0.889014	2.92027	0.0874731		NA	NA	NA		NA	NA	NA	NA	NA		NA	NA	NA	NA		TRUE	2.30152e-10
	IL-6	2		2.06383	0.259 - 16.436	0.493706	26.8858	2.15841e-07		NA	NA	NA		NA	NA	NA	NA	NA		NA	NA	NA	NA		TRUE	6.0488e-09
	IL-1RA	4		1.07854	0.831 - 1.400	0.569848	4.38364	0.222907		0.992456	0.756 - 1.303	0.956463		0.651718	0.285 - 1.493	0.41789	0.0819748	0.339387		1.07854	0.831 - 1.400	0.609602	0.299		TRUE	8.60664e-19
	IL-1b	3		1.0408	0.715 - 1.514	0.834328	0.813545	0.665796		1.09788	0.679 - 1.774	0.702934		0.963663	0.401 - 2.315	0.947412	0.00866441	0.880125		1.07267	0.960 - 1.198	0.303217	0.886		TRUE	2.46282e-19
	HGF	6		0.936122	0.758 - 1.156	0.539961	6.3912	0.269992		0.926161	0.720 - 1.192	0.551406		0.858595	0.536 - 1.376	0.560716	0.0144099	0.701296		0.936122	0.758 - 1.156	0.566762	0.342		TRUE	3.32481e-32
	IL-9	2		1.20106	0.930 - 1.551	0.160625	0.0681721	0.794017		NA	NA	NA		NA	NA	NA	NA	NA		1.15234	0.987 - 1.345	0.169816	0.569		TRUE	5.89917e-19
	IL-7	3		1.08197	0.867 - 1.350	0.485313	4.61927	0.0992973		1.07335	0.919 - 1.253	0.370043		1.78526	1.105 - 2.884	0.254388	-0.136415	0.277454		1.06095	0.884 - 1.273	0.56945	0.364		TRUE	2.01486e-49
	IL-5	3		1.19364	0.856 - 1.665	0.297163	4.56186	0.102189		1.37378	1.035 - 1.824	0.0281982		0.57489	0.250 - 1.321	0.416471	0.112747	0.324266		NA	NA	NA	NA		TRUE	4.15376e-17
	IL-4	3		0.919908	0.655 - 1.292	0.629709	0.640907	0.72582		1.00122	0.661 - 1.517	0.995397		1.41097	0.442 - 4.507	0.664933	-0.0500554	0.58838		0.966095	0.806 - 1.157	0.733004	0.801		TRUE	1.63394e-19
	IL-2RA	7		1.06591	0.963 - 1.180	0.218173	4.4221	0.619752		1.06583	0.939 - 1.210	0.324053		1.03714	0.871 - 1.235	0.698842	0.00813315	0.720747		1.06935	0.995 - 1.150	0.107031	0.738		TRUE	7.76444e-92
	IL-2	5		0.967745	0.798 - 1.174	0.738911	5.60655	0.230521		1.06253	0.857 - 1.318	0.581267		1.17601	0.855 - 1.618	0.392273	-0.0386114	0.249755		0.981778	0.833 - 1.158	0.83564	0.372		TRUE	1.33099e-27
	GRO-a	10		1.01476	0.930 - 1.107	0.741361	3.43835	0.944359		0.978845	0.877 - 1.093	0.702959		1.04829	0.876 - 1.254	0.619822	-0.00976602	0.694747		1.00445	0.946 - 1.066	0.886741	0.914		TRUE	1.93592e-111
	G-CSF	4		1.14903	0.897 - 1.472	0.271299	1.39629	0.706405		1.07398	0.800 - 1.441	0.634346		1.05196	0.714 - 1.551	0.821937	0.0141738	0.621085		1.14713	1.001 - 1.315	0.119844	0.844		TRUE	3.76912e-23
	bFGF	3		0.622687	0.420 - 0.923	0.0183202	0.52167	0.770408		0.646115	0.394 - 1.061	0.0840972		0.410828	0.078 - 2.171	0.485241	0.0417355	0.702811		0.636856	0.552 - 0.735	0.00860485	0.907		TRUE	1.18117e-16
	Eotaxin	15		0.950414	0.829 - 1.090	0.46651	10.1161	0.753645		0.992452	0.821 - 1.200	0.937617		0.714317	0.381 - 1.338	0.312588	0.034299	0.377475		0.92074	0.827 - 1.026	0.151594	0.794		TRUE	3.85856e-114
Abbreviations: IVW, inverse varianve weighted; NA, not applicable; OR, odds ratio; SNPs, single nucleotide polymorphisms; 95% CI, 95% confidence interval.
aInstrumental variables were extracted under the threshold of P < 5×10-6.
bStatistical significance was defined as P < 4.2×10-4 for main Mendelian randomization analyses; P < 0.05 was considered as nominal significance for main analyses and statistical significance for sensitivity tests.

## Sheet: Table S5
Table S5. Mendelian randomization estimates and sensitivity analyses for the effect of intracranial aneurysm on inflammatory biomarkers.
Outcome	Exposure	No. of SNPsa		Wald Ratio or IVW						Weighted Median				MR-Egger						MR-PRESSO
				betab	95% CI	Pc	Q-statistics	P for Q-statistics		beta	95% CI	P		beta	95% CI	P	Intercept	P for intercept		beta	95% CI	P	P for global test
CTACK	IA	14		0.00754422	(-0.096 - 0.111)	0.886688	6.70946	0.916497		0.0445374	(-0.167 - 0.106)	0.408759		-0.148775	(-0.581 - 0.284)	0.512983	0.0237457	0.479597		0.00754422	(-0.067 - 0.082)	0.845839	0.921
	uIA	8		0.0334678	(-0.048 - 0.115)	0.419035	7.01194	0.427638		-0.0116607	(-0.061 - 0.150)	0.863063		0.255084	(-0.020 - 0.530)	0.118528	-0.0601332	0.148894		0.0334678	(-0.048 - 0.115)	0.445624	0.442
	aSAH	12		0.0830126	(-0.018 - 0.184)	0.106192	10.1713	0.515046		-0.0186174	(-0.146 - 0.123)	0.79919		0.136321	(-0.214 - 0.486)	0.462977	-0.0090763	0.761655		0.0830126	(-0.014 - 0.180)	0.121087	0.546
b-NGF	IA	14		-0.00649646	(-0.122 - 0.109)	0.912406	15.7303	0.263999		0.00306655	(-0.161 - 0.123)	0.957073		0.16494	(-0.326 - 0.656)	0.522967	-0.0260481	0.494537		-0.00649646	(-0.122 - 0.109)	0.914086	0.276
	uIA	8		0.0188993	(-0.069 - 0.107)	0.675017	8.07608	0.325933		0.00576469	(-0.115 - 0.121)	0.936187		0.281466	(0.003 - 0.560)	0.0951395	-0.0712579	0.101524		0.0188993	(-0.069 - 0.107)	0.687584	0.275
	aSAH	12		0.0434705	(-0.067 - 0.154)	0.439552	12.7674	0.308801		0.00591289	(-0.130 - 0.142)	0.907527		-0.296353	(-0.650 - 0.057)	0.13143	0.0579411	0.0773848		0.0434705	(-0.067 - 0.154)	0.455841	0.337
VEGF	IA	14		0.0430435	(-0.031 - 0.118)	0.257663	8.24434	0.827326		-0.0213696	(-0.094 - 0.105)	0.607142		-0.101304	(-0.411 - 0.208)	0.533338	0.0219761	0.364974		0.0430435	(-0.016 - 0.102)	0.178746	0.825
	uIA	8		0.0248873	(-0.035 - 0.085)	0.417948	7.47553	0.3811		0.00573026	(-0.102 - 0.059)	0.911759		0.18004	(-0.019 - 0.380)	0.127376	-0.0419246	0.162139		0.0248873	(-0.035 - 0.085)	0.444607	0.35
	aSAH	12		0.00995932	(-0.067 - 0.087)	0.800781	12.6285	0.3183		0.0689257	(-0.096 - 0.107)	0.366263		0.050078	(-0.229 - 0.330)	0.732782	-0.00684277	0.774896		0.00995932	(-0.067 - 0.087)	0.805434	0.335
MIF	IA	14		0.0326904	(-0.083 - 0.149)	0.581055	15.6668	0.267592		0.125351	(-0.086 - 0.224)	0.0271086		0.207525	(-0.286 - 0.701)	0.42587	-0.0265471	0.488108		0.0326904	(-0.083 - 0.149)	0.590416	0.262
	uIA	8		0.114569	(0.032 - 0.197)	0.00646874	4.1781	0.75905		0.14925	(0.019 - 0.232)	0.0378836		0.261276	(-0.017 - 0.540)	0.115404	-0.0398786	0.320958		0.114569	(0.051 - 0.178)	0.00966759	0.791
	aSAH	12		0.0983294	(-0.004 - 0.201)	0.0607645	8.64083	0.655007		0.0216288	(0.013 - 0.286)	0.666187		0.0565886	(-0.299 - 0.412)	0.76123	0.0071095	0.814687		0.0983294	(0.007 - 0.189)	0.0579944	0.66
TRAIL	IA	14		0.0204527	(-0.049 - 0.090)	0.562457	11.0528	0.606392		0.0278914	(-0.073 - 0.116)	0.44103		0.0211603	(-0.267 - 0.310)	0.888049	-0.000107665	0.996129		0.0204527	(-0.043 - 0.084)	0.540787	0.636
	uIA	8		-0.00218018	(-0.056 - 0.052)	0.937138	6.81605	0.448281		0.0293718	(-0.042 - 0.098)	0.514654		0.0910953	(-0.094 - 0.276)	0.37256	-0.0252076	0.34208		-0.00218018	(-0.056 - 0.051)	0.938534	0.443
	aSAH	12		0.0077457	(-0.059 - 0.075)	0.820614	8.2255	0.692973		0.11833	(-0.057 - 0.116)	0.302335		0.0740522	(-0.158 - 0.306)	0.545094	-0.0113017	0.570957		0.0077457	(-0.050 - 0.066)	0.797994	0.753
TNF-b	IA	14		0.0873516	(-0.070 - 0.245)	0.276512	10.7175	0.634468		0.212844	(-0.092 - 0.329)	0.0354045		-0.192386	(-0.833 - 0.448)	0.566945	0.0428386	0.394512		0.0873516	(-0.056 - 0.230)	0.252125	0.627
	uIA	8		0.165986	(-0.007 - 0.339)	0.0604089	14.1271	0.048966		-0.0569786	(0.024 - 0.401)	0.576323		0.600465	(0.094 - 1.107)	0.059293	-0.119091	0.128707		0.165986	(-0.007 - 0.339)	0.102497	0.076
	aSAH	12		-0.0606287	(-0.214 - 0.092)	0.437132	4.76334	0.942084		0.159209	(-0.255 - 0.141)	0.0502049		-0.16761	(-0.693 - 0.357)	0.545554	0.0183264	0.685178		-0.0606287	(-0.161 - 0.040)	0.262573	0.94
TNF-a	IA	14		0.0737422	(-0.068 - 0.216)	0.308642	23.1677	0.0397069		0.0770615	(0.000 - 0.318)	0.218785		0.507548	(-0.055 - 1.070)	0.102119	-0.0658792	0.14515		0.0737422	(-0.068 - 0.216)	0.327216	0.039
	uIA	8		0.0449558	(-0.079 - 0.169)	0.477544	15.5479	0.0295839		-0.105226	(-0.052 - 0.206)	0.197922		0.0653506	(-0.388 - 0.519)	0.78722	-0.00553306	0.929543		0.0449558	(-0.079 - 0.169)	0.500515	0.054
	aSAH	12		0.02368	(-0.123 - 0.170)	0.751491	22.1429	0.023289		-0.00457595	(-0.266 - 0.055)	0.924595		0.215292	(-0.301 - 0.732)	0.432787	-0.0326849	0.464816		0.02368	(-0.123 - 0.170)	0.75742	0.032
SDF	IA	14		0.0135692	(-0.058 - 0.085)	0.708705	11.8275	0.541841		0.0398463	(-0.101 - 0.092)	0.283296		-0.224387	(-0.521 - 0.072)	0.163707	0.0362287	0.131044		0.0135692	(-0.054 - 0.081)	0.701642	0.533
	uIA	8		0.00240317	(-0.053 - 0.058)	0.932549	5.69921	0.575276		-0.0465323	(-0.033 - 0.113)	0.296902		0.0981123	(-0.092 - 0.288)	0.350835	-0.0258784	0.341918		0.00240317	(-0.048 - 0.053)	0.927896	0.599
	aSAH	12		-0.0215676	(-0.090 - 0.047)	0.539315	5.99977	0.873379		0.00547993	(-0.136 - 0.043)	0.937332		-0.173059	(-0.412 - 0.065)	0.185496	0.0258266	0.222763		-0.0215676	(-0.072 - 0.029)	0.423551	0.895
SCGF	IA	14		0.0245306	(-0.078 - 0.127)	0.640501	7.51457	0.873726		0.0772624	(-0.134 - 0.145)	0.165931		-0.169144	(-0.598 - 0.260)	0.454661	0.0294245	0.380044		0.0245306	(-0.054 - 0.103)	0.549658	0.861
	uIA	8		0.0622835	(-0.025 - 0.149)	0.161214	8.19468	0.315741		0.0417059	(-0.030 - 0.185)	0.57332		0.0742063	(-0.245 - 0.393)	0.664559	-0.00323305	0.941401		0.0622835	(-0.025 - 0.149)	0.203954	0.392
	aSAH	12		0.0166312	(-0.107 - 0.140)	0.792065	16.8416	0.112649		-0.0610545	(-0.108 - 0.192)	0.225356		-0.13494	(-0.572 - 0.303)	0.558926	0.0258293	0.494274		0.0166312	(-0.107 - 0.140)	0.796938	0.14
SCF	IA	14		-0.0104809	(-0.084 - 0.063)	0.780962	14.9451	0.310792		-0.0317504	(-0.156 - 0.034)	0.435281		-0.165852	(-0.473 - 0.141)	0.310222	0.0236544	0.326694		-0.0104809	(-0.084 - 0.063)	0.785336	0.296
	uIA	8		-0.0211943	(-0.078 - 0.036)	0.46474	7.7818	0.352227		-0.0338732	(-0.108 - 0.045)	0.462447		-0.035709	(-0.245 - 0.174)	0.749371	0.00392451	0.891571		-0.0211943	(-0.078 - 0.036)	0.488483	0.407
	aSAH	12		-0.0446858	(-0.113 - 0.023)	0.197362	11.4473	0.406589		-0.0906406	(-0.121 - 0.053)	0.219461		-0.103437	(-0.347 - 0.140)	0.425145	0.0100202	0.632491		-0.0446858	(-0.113 - 0.023)	0.22381	0.444
IL-16	IA	14		-0.065184	(-0.171 - 0.041)	0.226922	9.20882	0.756995		-0.0634657	(-0.233 - 0.052)	0.252274		-0.473614	(-0.913 - -0.034)	0.0563611	0.0621134	0.0851622		-0.065184	(-0.154 - 0.024)	0.17472	0.754
	uIA	8		-0.0589196	(-0.142 - 0.024)	0.162755	5.44381	0.60597		-0.120834	(-0.172 - 0.046)	0.114266		-0.129816	(-0.411 - 0.151)	0.399795	0.0192358	0.623097		-0.0589196	(-0.132 - 0.014)	0.15747	0.663
	aSAH	12		-0.102366	(-0.226 - 0.021)	0.104656	15.9864	0.141635		0.119679	(-0.268 - 0.027)	0.146103		-0.653312	(-1.007 - -0.299)	0.00469875	0.0940091	0.00967547		-0.102366	(-0.226 - 0.021)	0.132941	0.177
RANTES	IA	14		0.0265421	(-0.129 - 0.182)	0.737406	27.3698	0.0110674		0.137284	(-0.045 - 0.284)	0.0148329		0.0715871	(-0.600 - 0.743)	0.83802	-0.00684364	0.894523		0.0265421	(-0.129 - 0.182)	0.742755	0.017
	uIA	8		0.121792	(0.038 - 0.206)	0.00437926	3.62255	0.82208		0.0802303	(0.023 - 0.252)	0.265166		0.181553	(-0.103 - 0.466)	0.257608	-0.0161948	0.681672		0.121792	(0.062 - 0.182)	0.00545464	0.841
	aSAH	12		0.0857291	(-0.018 - 0.189)	0.105371	7.17928	0.784385		0.0493799	(-0.059 - 0.220)	0.283452		0.13539	(-0.223 - 0.494)	0.476068	-0.00846655	0.7824		0.0857291	(0.002 - 0.170)	0.0702644	0.796
PDGF-BB	IA	14		0.0468383	(-0.022 - 0.116)	0.183665	6.4496	0.92825		0.0248962	(-0.042 - 0.141)	0.503115		-0.065899	(-0.354 - 0.222)	0.661422	0.0171562	0.444133		0.0468383	(-0.002 - 0.095)	0.0816039	0.938
	uIA	8		0.045153	(-0.009 - 0.099)	0.101476	5.09969	0.647798		-0.0218958	(-0.050 - 0.100)	0.636058		0.23278	(0.048 - 0.417)	0.0484235	-0.0507176	0.0824548		0.045153	(-0.001 - 0.091)	0.0965053	0.541
	aSAH	12		-0.0268266	(-0.094 - 0.040)	0.430708	5.86576	0.882169		0.0280711	(-0.110 - 0.067)	0.550739		-0.0317072	(-0.263 - 0.199)	0.793266	0.00083257	0.96633		-0.0268266	(-0.076 - 0.022)	0.303649	0.894
MIP-1b	IA	14		0.0280305	(-0.041 - 0.097)	0.426093	12.2543	0.506907		0.0456522	(-0.066 - 0.122)	0.220988		-0.0573611	(-0.345 - 0.230)	0.702593	0.0129971	0.559838		0.0280305	(-0.039 - 0.095)	0.427132	0.545
	uIA	8		0.0254914	(-0.030 - 0.080)	0.363585	7.2556	0.402761		-0.0246141	(-0.026 - 0.118)	0.622064		0.229101	(0.044 - 0.414)	0.051053	-0.0550382	0.0645615		0.0254914	(-0.030 - 0.080)	0.39379	0.387
	aSAH	12		-0.0216113	(-0.106 - 0.062)	0.614214	17.4451	0.0953807		0.0933371	(-0.118 - 0.069)	0.254475		0.122613	(-0.168 - 0.413)	0.427066	-0.0246029	0.333044		-0.0216113	(-0.106 - 0.062)	0.624157	0.106
MIP-1a	IA	14		0.0590335	(-0.096 - 0.214)	0.454257	28.0288	0.00896659		0.0126729	(-0.073 - 0.259)	0.825594		0.433013	(-0.201 - 1.067)	0.205484	-0.0568149	0.256679		0.0590335	(-0.096 - 0.214)	0.46758	0.01
	uIA	8		0.0103939	(-0.088 - 0.109)	0.836194	9.97312	0.190102		0.018926	(-0.109 - 0.135)	0.809098		0.0327306	(-0.328 - 0.394)	0.864844	-0.00605252	0.903201		0.0103939	(-0.088 - 0.109)	0.84208	0.217
	aSAH	12		-0.000726897	(-0.139 - 0.137)	0.991755	19.9978	0.0453715		0.0722773	(-0.131 - 0.169)	0.329941		0.0535931	(-0.445 - 0.552)	0.837299	-0.00925947	0.827888		-0.000726897	(-0.139 - 0.137)	0.99194	0.037
Mig	IA	14		0.0554808	(-0.068 - 0.179)	0.378556	18.7407	0.131367		0.0372738	(-0.074 - 0.218)	0.524263		0.0137379	(-0.521 - 0.548)	0.960668	0.00634294	0.877379		0.0554808	(-0.068 - 0.179)	0.394544	0.149
	uIA	8		0.0503012	(-0.034 - 0.135)	0.242873	7.70425	0.359394		-0.0346954	(-0.080 - 0.154)	0.635176		-0.0161356	(-0.321 - 0.288)	0.920646	0.0180104	0.670144		0.0503012	(-0.034 - 0.135)	0.281106	0.367
	aSAH	12		-0.0173608	(-0.129 - 0.094)	0.760364	13.7441	0.247477		-0.0600094	(-0.179 - 0.109)	0.486708		0.0141864	(-0.390 - 0.418)	0.94648	-0.00537532	0.876141		-0.0173608	(-0.129 - 0.094)	0.766058	0.257
M-CSF	IA	14		-0.043103	(-0.169 - 0.082)	0.500547	9.95082	0.697951		0.0808064	(-0.229 - 0.109)	0.222679		-0.213873	(-0.732 - 0.304)	0.434213	0.0260141	0.518114		-0.043103	(-0.153 - 0.067)	0.455093	0.72
	uIA	8		0.0557936	(-0.053 - 0.164)	0.313434	8.60298	0.28243		-0.18477	(-0.054 - 0.215)	0.0388217		0.333199	(0.005 - 0.662)	0.0940033	-0.0756388	0.133684		0.0557936	(-0.053 - 0.164)	0.347002	0.291
	aSAH	12		-0.13171	(-0.284 - 0.021)	0.0908639	17.2319	0.101201		-0.0345453	(-0.360 - -0.010)	0.795726		-0.141569	(-0.695 - 0.412)	0.626947	0.00168184	0.97162		-0.13171	(-0.284 - 0.021)	0.118967	0.107
MCP-3	IA	14		0.0789673	(-0.108 - 0.266)	0.40792	11.8393	0.540862		-0.0484915	(-0.297 - 0.227)	0.613089		0.0369827	(-0.722 - 0.796)	0.925527	0.00643456	0.91282		0.0789673	(-0.100 - 0.257)	0.401568	0.559
	uIA	8		-0.0103935	(-0.156 - 0.135)	0.888663	2.33335	0.939115		0.062435	(-0.227 - 0.130)	0.643235		-0.140394	(-0.622 - 0.341)	0.588426	0.0358193	0.598876		-0.0103935	(-0.094 - 0.074)	0.81536	0.946
	aSAH	12		0.174264	(-0.052 - 0.400)	0.13037	16.8622	0.112017		0.0905758	(-0.205 - 0.330)	0.0602854		-0.0458854	(-0.848 - 0.756)	0.912942	0.037734	0.586333		0.174264	(-0.052 - 0.400)	0.158557	0.124
MCP-1	IA	14		0.0631074	(-0.006 - 0.133)	0.075555	13.2024	0.432304		-0.0386944	(-0.003 - 0.184)	0.301474		0.0344942	(-0.267 - 0.336)	0.826213	0.00435438	0.851137		0.0631074	(-0.006 - 0.133)	0.0989451	0.427
	uIA	8		-0.020771	(-0.083 - 0.042)	0.514835	9.36548	0.22747		0.0268569	(-0.113 - 0.035)	0.586794		0.145716	(-0.039 - 0.330)	0.172944	-0.0450033	0.114134		-0.020771	(-0.083 - 0.042)	0.535624	0.241
	aSAH	12		-0.0140365	(-0.089 - 0.061)	0.71247	13.7151	0.24916		0.0570969	(-0.072 - 0.125)	0.239827		0.16565	(-0.079 - 0.410)	0.214069	-0.0306348	0.163649		-0.0140365	(-0.089 - 0.061)	0.719465	0.247
IL-12p70	IA	14		0.0665835	(-0.002 - 0.136)	0.0587547	11.1834	0.595461		0.0266623	(-0.037 - 0.151)	0.507001		-0.0183364	(-0.306 - 0.269)	0.902585	0.0129254	0.561984		0.0665835	(0.003 - 0.131)	0.062459	0.623
	uIA	8		0.0294237	(-0.028 - 0.086)	0.312298	7.80931	0.349709		0.000235296	(-0.051 - 0.105)	0.995984		0.177358	(-0.007 - 0.362)	0.108805	-0.0399881	0.151719		0.0294237	(-0.028 - 0.086)	0.345942	0.304
	aSAH	12		-0.00419192	(-0.071 - 0.063)	0.902151	10.43	0.492171		0.00434592	(-0.093 - 0.093)	0.951773		0.178988	(-0.052 - 0.410)	0.160172	-0.031231	0.135878		-0.00419192	(-0.069 - 0.061)	0.901805	0.487
IP-10	IA	14		-0.035162	(-0.176 - 0.106)	0.625153	24.3842	0.0277742		-0.00970054	(-0.139 - 0.147)	0.86226		-0.0271948	(-0.639 - 0.585)	0.932026	-0.0012107	0.979461		-0.035162	(-0.176 - 0.106)	0.633291	0.041
	uIA	8		-0.00272749	(-0.083 - 0.078)	0.947122	6.03077	0.536162		-0.0287721	(-0.118 - 0.099)	0.655669		-0.0921624	(-0.365 - 0.181)	0.533094	0.0242611	0.526943		-0.00272749	(-0.078 - 0.072)	0.945036	0.551
	aSAH	12		-0.00925559	(-0.109 - 0.091)	0.856037	3.79873	0.975439		0.0575361	(-0.155 - 0.098)	0.439629		0.0665469	(-0.279 - 0.413)	0.714064	-0.0129133	0.663316		-0.00925559	(-0.068 - 0.050)	0.763302	0.976
IL-18	IA	14		0.0207075	(-0.102 - 0.144)	0.74139	18.2807	0.147149		0.080336	(-0.090 - 0.205)	0.150862		0.0102102	(-0.523 - 0.543)	0.970667	0.00159522	0.968935		0.0207075	(-0.102 - 0.144)	0.746648	0.167
	uIA	8		0.0304097	(-0.061 - 0.122)	0.515777	8.93484	0.257368		0.0188286	(-0.028 - 0.189)	0.78549		0.180209	(-0.132 - 0.492)	0.301193	-0.0405997	0.3632		0.0304097	(-0.061 - 0.122)	0.536512	0.291
	aSAH	12		-0.0050027	(-0.106 - 0.096)	0.922385	6.32884	0.850547		0.0741758	(-0.115 - 0.153)	0.126488		0.132193	(-0.216 - 0.480)	0.473308	-0.0233997	0.437902		-0.0050027	(-0.081 - 0.071)	0.900113	0.856
IL-17	IA	14		0.0448709	(-0.026 - 0.116)	0.217065	10.4962	0.652938		0.0337253	(-0.022 - 0.171)	0.365168		0.108798	(-0.188 - 0.406)	0.4862	-0.00972935	0.671356		0.0448709	(-0.019 - 0.109)	0.192752	0.684
	uIA	8		0.0370576	(-0.019 - 0.093)	0.193007	5.20433	0.635044		-0.006363	(-0.041 - 0.108)	0.894611		0.215318	(0.024 - 0.407)	0.0694979	-0.0481146	0.104763		0.0370576	(-0.011 - 0.085)	0.174865	0.589
	aSAH	12		-0.0270645	(-0.096 - 0.042)	0.441869	7.74327	0.7361		0.0180333	(-0.102 - 0.089)	0.808148		0.0791267	(-0.159 - 0.318)	0.530142	-0.0181158	0.383366		-0.0270645	(-0.085 - 0.031)	0.379006	0.728
IL-13	IA	14		0.0108792	(-0.106 - 0.128)	0.855185	16.1846	0.239304		0.0525476	(-0.123 - 0.159)	0.376292		0.0505934	(-0.455 - 0.557)	0.847931	-0.00603467	0.876742		0.0108792	(-0.106 - 0.128)	0.858	0.246
	uIA	8		0.0116531	(-0.096 - 0.120)	0.832521	12.1256	0.0965019		-0.0114645	(-0.067 - 0.172)	0.870037		0.233634	(-0.116 - 0.583)	0.238269	-0.0601827	0.240675		0.0116531	(-0.096 - 0.120)	0.838546	0.111
	aSAH	12		-0.0292656	(-0.131 - 0.072)	0.572913	10.4248	0.492633		0.0975529	(-0.148 - 0.125)	0.0407702		0.0896156	(-0.262 - 0.441)	0.628249	-0.0202637	0.504569		-0.0292656	(-0.128 - 0.070)	0.574181	0.45
IL-10	IA	14		0.0727437	(0.001 - 0.144)	0.0461428	6.09996	0.942439		0.043897	(0.002 - 0.193)	0.272174		0.0701274	(-0.227 - 0.367)	0.652132	0.000398277	0.986115		0.0727437	(0.024 - 0.122)	0.0121472	0.962
	uIA	8		-0.00452698	(-0.082 - 0.073)	0.908923	13.4433	0.0620172		0.0716724	(-0.033 - 0.121)	0.133962		0.148665	(-0.108 - 0.405)	0.298775	-0.0413956	0.266295		-0.00452698	(-0.082 - 0.073)	0.912135	0.09
	aSAH	12		0.00492305	(-0.069 - 0.079)	0.896535	12.6342	0.317907		0.137939	(-0.022 - 0.165)	0.0806759		0.0959048	(-0.167 - 0.359)	0.491619	-0.015508	0.495528		0.00492305	(-0.069 - 0.079)	0.898883	0.309
IL-8	IA	14		0.0489713	(-0.083 - 0.181)	0.467478	20.5452	0.0824257		0.054074	(-0.017 - 0.293)	0.3616		0.424694	(-0.104 - 0.954)	0.14166	-0.0570882	0.177193		0.0489713	(-0.083 - 0.181)	0.480357	0.096
	uIA	8		0.025331	(-0.077 - 0.128)	0.627917	10.8286	0.146272		-0.0663363	(-0.065 - 0.173)	0.379998		0.0969407	(-0.274 - 0.468)	0.626941	-0.0194055	0.70598		0.025331	(-0.077 - 0.128)	0.642715	0.179
	aSAH	12		-0.0150664	(-0.130 - 0.100)	0.797739	14.014	0.23222		0.0449628	(-0.215 - 0.083)	0.356849		0.105708	(-0.304 - 0.516)	0.624314	-0.0205912	0.559857		-0.0150664	(-0.130 - 0.100)	0.802468	0.208
IL-6	IA	14		0.0345283	(-0.037 - 0.106)	0.344782	13.842	0.385068		0.0421372	(-0.050 - 0.140)	0.272456		0.0121662	(-0.298 - 0.322)	0.939969	0.00340409	0.886643		0.0345283	(-0.037 - 0.106)	0.362011	0.438
	uIA	8		-0.00104647	(-0.068 - 0.065)	0.975407	10.4908	0.162426		-0.019744	(-0.033 - 0.118)	0.683495		0.0827989	(-0.153 - 0.318)	0.516812	-0.0226531	0.493396		-0.00104647	(-0.068 - 0.065)	0.976268	0.194
	aSAH	12		-0.0169273	(-0.089 - 0.055)	0.644417	12.6019	0.320137		0.108748	(-0.108 - 0.068)	0.145182		0.105153	(-0.144 - 0.354)	0.426736	-0.0208211	0.338753		-0.0169273	(-0.089 - 0.055)	0.65341	0.328
IL-1RA	IA	14		0.0316324	(-0.094 - 0.157)	0.620419	18.9344	0.12515		0.0783114	(-0.036 - 0.253)	0.197222		0.54038	(0.086 - 0.995)	0.0379738	-0.0773137	0.0431243		0.0316324	(-0.094 - 0.157)	0.628685	0.131
	uIA	8		0.0429573	(-0.061 - 0.146)	0.41582	11.3834	0.122749		0.104264	(-0.042 - 0.199)	0.16667		0.103172	(-0.272 - 0.478)	0.609128	-0.0163437	0.753032		0.0429573	(-0.061 - 0.146)	0.442614	0.137
	aSAH	12		0.0851187	(-0.027 - 0.198)	0.1382	13.7611	0.246494		0.0694253	(-0.040 - 0.249)	0.268039		0.127243	(-0.280 - 0.534)	0.553871	-0.00717536	0.836497		0.0851187	(-0.027 - 0.198)	0.166273	0.251
IL-1b	IA	14		0.0160227	(-0.088 - 0.120)	0.762369	20.7913	0.0771609		0.0381405	(-0.050 - 0.188)	0.41473		0.258408	(-0.167 - 0.684)	0.256657	-0.0368869	0.272069		0.0160227	(-0.088 - 0.120)	0.767153	0.076
	uIA	8		0.0425961	(-0.026 - 0.111)	0.224488	7.99106	0.333383		-0.0295578	(-0.056 - 0.132)	0.605508		0.279183	(0.062 - 0.496)	0.0453861	-0.06433	0.066868		0.0425961	(-0.026 - 0.111)	0.263868	0.308
	aSAH	12		-0.0416475	(-0.140 - 0.056)	0.404922	16.6167	0.119736		-0.0373675	(-0.145 - 0.086)	0.445494		-0.0220136	(-0.377 - 0.333)	0.905639	-0.00334924	0.912044		-0.0416475	(-0.140 - 0.056)	0.422637	0.143
HGF	IA	14		0.015004	(-0.054 - 0.085)	0.672206	13.1789	0.434092		0.0149312	(-0.134 - 0.059)	0.708462		-0.190699	(-0.478 - 0.097)	0.217964	0.0313092	0.174138		0.015004	(-0.054 - 0.085)	0.679122	0.438
	uIA	8		0.0317589	(-0.037 - 0.100)	0.363276	11.2379	0.128574		-0.0548096	(-0.065 - 0.095)	0.252332		0.0946573	(-0.153 - 0.342)	0.481332	-0.0170021	0.620681		0.0317589	(-0.037 - 0.100)	0.393501	0.147
	aSAH	12		-0.0345827	(-0.101 - 0.032)	0.310025	9.58239	0.568296		0.0959835	(-0.146 - 0.037)	0.212075		-0.0375423	(-0.269 - 0.194)	0.756786	0.000504559	0.979603		-0.0345827	(-0.097 - 0.028)	0.299997	0.584
IL-9	IA	14		0.029643	(-0.093 - 0.152)	0.635612	18.1512	0.151863		0.0107623	(-0.052 - 0.244)	0.859543		0.23323	(-0.285 - 0.751)	0.394635	-0.0309405	0.442649		0.029643	(-0.093 - 0.152)	0.643471	0.14
	uIA	8		0.000442715	(-0.112 - 0.113)	0.993861	13.5196	0.0604154		0.0441913	(-0.116 - 0.138)	0.509284		-0.0523758	(-0.462 - 0.358)	0.810663	0.0143379	0.800418		0.000442715	(-0.112 - 0.113)	0.994076	0.078
	aSAH	12		0.0760665	(-0.025 - 0.177)	0.138674	6.42763	0.843364		0.0574706	(-0.086 - 0.175)	0.431358		0.0194579	(-0.329 - 0.368)	0.914939	0.00964369	0.746071		0.0760665	(-0.001 - 0.153)	0.0788295	0.847
IL-7	IA	14		0.0143672	(-0.114 - 0.143)	0.826919	18.8643	0.127372		-0.0453623	(-0.091 - 0.206)	0.468216		0.102638	(-0.455 - 0.660)	0.724474	-0.0134015	0.754732		0.0143672	(-0.114 - 0.143)	0.830314	0.131
	uIA	8		-0.00852476	(-0.108 - 0.091)	0.866322	9.8207	0.198964		0.00322845	(-0.170 - 0.080)	0.963556		0.239576	(-0.059 - 0.539)	0.167317	-0.0672296	0.139648		-0.00852476	(-0.108 - 0.091)	0.871082	0.182
	aSAH	12		-0.0163419	(-0.120 - 0.088)	0.757811	8.52916	0.665263		0.0582627	(-0.136 - 0.143)	0.478833		0.0392398	(-0.320 - 0.398)	0.834727	-0.00946785	0.757842		-0.0163419	(-0.108 - 0.075)	0.732813	0.695
IL-5	IA	14		-0.0308185	(-0.172 - 0.110)	0.668849	22.3466	0.0502182		-0.00163017	(-0.103 - 0.219)	0.977636		0.177608	(-0.423 - 0.778)	0.572693	-0.0316608	0.496646		-0.0308185	(-0.172 - 0.110)	0.675849	0.046
	uIA	8		-0.0354498	(-0.120 - 0.049)	0.410314	5.44979	0.605246		-0.0219241	(-0.117 - 0.113)	0.779161		0.19364	(-0.094 - 0.481)	0.235254	-0.061999	0.153732		-0.0354498	(-0.110 - 0.039)	0.381816	0.569
	aSAH	12		-0.100441	(-0.237 - 0.036)	0.148647	18.6797	0.0670917		0.0749185	(-0.178 - 0.134)	0.138313		-0.160026	(-0.652 - 0.332)	0.537887	0.0101619	0.80903		-0.100441	(-0.237 - 0.036)	0.176521	0.063
IL-4	IA	14		0.0420945	(-0.028 - 0.112)	0.237207	12.2286	0.508995		0.00433081	(-0.023 - 0.173)	0.911723		0.176865	(-0.114 - 0.468)	0.256387	-0.0205054	0.367994		0.0420945	(-0.026 - 0.110)	0.244609	0.525
	uIA	8		-0.00397113	(-0.071 - 0.063)	0.90789	10.603	0.156896		-0.0375791	(-0.074 - 0.082)	0.443601		0.182113	(-0.012 - 0.376)	0.115749	-0.0502514	0.0972547		-0.00397113	(-0.071 - 0.063)	0.911139	0.166
	aSAH	12		-0.0327687	(-0.114 - 0.048)	0.428291	15.8795	0.145662		-0.0169019	(-0.138 - 0.062)	0.825884		0.160778	(-0.106 - 0.427)	0.264109	-0.033018	0.167655		-0.0327687	(-0.114 - 0.048)	0.445038	0.146
IL-2RA	IA	14		-0.0304609	(-0.151 - 0.090)	0.619805	17.6912	0.1696		0.0119797	(-0.172 - 0.138)	0.836813		-0.0383287	(-0.561 - 0.484)	0.888053	0.00119528	0.976246		-0.0304609	(-0.151 - 0.090)	0.628088	0.171
	uIA	8		0.00675864	(-0.084 - 0.098)	0.884005	8.85236	0.26343		-0.0732201	(-0.100 - 0.124)	0.286397		0.298808	(0.025 - 0.573)	0.076293	-0.0792011	0.0713186		0.00675864	(-0.084 - 0.098)	0.888118	0.232
	aSAH	12		-0.0972987	(-0.197 - 0.003)	0.0568308	8.68772	0.650692		0.104105	(-0.208 - 0.061)	0.179917		-0.0583689	(-0.404 - 0.288)	0.747754	-0.00663377	0.822451		-0.0972987	(-0.186 - -0.008)	0.0553032	0.681
IL-2	IA	14		0.0572288	(-0.076 - 0.191)	0.40059	20.652	0.080102		0.0405576	(-0.046 - 0.254)	0.495986		0.405508	(-0.137 - 0.948)	0.168672	-0.0528914	0.219384		0.0572288	(-0.076 - 0.191)	0.415783	0.088
	uIA	8		0.0218116	(-0.061 - 0.105)	0.605746	5.56781	0.591018		0.0859734	(-0.070 - 0.151)	0.249353		0.0562193	(-0.224 - 0.337)	0.708222	-0.00933255	0.809863		0.0218116	(-0.052 - 0.096)	0.580897	0.611
	aSAH	12		0.0651568	(-0.041 - 0.172)	0.230929	11.7949	0.379257		0.0282232	(-0.061 - 0.233)	0.688786		0.102639	(-0.283 - 0.489)	0.613675	-0.00638539	0.846432		0.0651568	(-0.041 - 0.172)	0.256104	0.392
GRO-a	IA	14		0.0260346	(-0.079 - 0.132)	0.628717	10.8495	0.623422		0.0482885	(-0.110 - 0.166)	0.387921		0.0990714	(-0.341 - 0.540)	0.667149	-0.0110908	0.743583		0.0260346	(-0.070 - 0.122)	0.605526	0.645
	uIA	8		0.0826866	(0.000 - 0.165)	0.0496251	4.18894	0.757776		0.0253783	(-0.061 - 0.158)	0.724711		0.258693	(-0.021 - 0.539)	0.120177	-0.0477454	0.244812		0.0826866	(0.019 - 0.147)	0.0387885	0.746
	aSAH	12		-0.0399475	(-0.142 - 0.063)	0.444811	9.62222	0.564654		0.0556531	(-0.114 - 0.164)	0.223441		0.0403156	(-0.315 - 0.395)	0.82838	-0.0136712	0.653473		-0.0399475	(-0.136 - 0.056)	0.431285	0.572
G-CSF	IA	14		0.0415312	(-0.029 - 0.112)	0.247222	8.60477	0.802095		0.0565857	(-0.033 - 0.145)	0.141139		0.0565565	(-0.236 - 0.349)	0.711385	-0.00228794	0.919118		0.0415312	(-0.016 - 0.099)	0.178497	0.825
	uIA	8		0.0404993	(-0.015 - 0.096)	0.14961	6.05597	0.533229		0.0263265	(-0.020 - 0.133)	0.573021		0.172324	(-0.016 - 0.361)	0.123563	-0.0356013	0.20207		0.0404993	(-0.011 - 0.092)	0.165276	0.524
	aSAH	12		0.000188965	(-0.076 - 0.076)	0.996101	13.5976	0.256067		0.0288849	(-0.067 - 0.120)	0.567291		0.0964683	(-0.171 - 0.364)	0.4962	-0.0164208	0.478497		0.000188965	(-0.076 - 0.076)	0.996188	0.291
bFGF	IA	14		0.0400185	(-0.032 - 0.112)	0.2758	11.3278	0.583373		0.0113142	(-0.073 - 0.131)	0.751331		0.0310009	(-0.269 - 0.331)	0.842649	0.0013724	0.95253		0.0400185	(-0.027 - 0.107)	0.263988	0.629
	uIA	8		0.0213214	(-0.035 - 0.078)	0.458265	2.75452	0.906745		0.0195684	(-0.060 - 0.083)	0.67676		0.134936	(-0.058 - 0.328)	0.220236	-0.0306646	0.273779		0.0213214	(-0.014 - 0.057)	0.275655	0.882
	aSAH	12		-0.0118242	(-0.082 - 0.058)	0.739566	8.44262	0.673191		0.00742862	(-0.074 - 0.113)	0.876776		0.0535287	(-0.188 - 0.295)	0.673203	-0.0111444	0.591768		-0.0118242	(-0.073 - 0.049)	0.711576	0.686
Eotaxin	IA	14		0.0236983	(-0.047 - 0.094)	0.509757	13.3679	0.419811		0.0230179	(-0.093 - 0.108)	0.538484		-0.0897555	(-0.388 - 0.209)	0.566595	0.017263	0.457746		0.0236983	(-0.047 - 0.094)	0.521264	0.461
	uIA	8		0.0198191	(-0.035 - 0.074)	0.475276	5.07632	0.65065		-0.019608	(-0.051 - 0.097)	0.689716		0.183215	(-0.003 - 0.369)	0.101795	-0.0441634	0.121908		0.0198191	(-0.027 - 0.066)	0.429529	0.587
	aSAH	12		-0.0271632	(-0.110 - 0.056)	0.522284	16.8335	0.112899			(-0.116 - 0.077)			0.268161	(0.035 - 0.502)	0.0481736	-0.0503699	0.0270181		-0.0271632	(-0.110 - 0.056)	0.535383	0.131
Abbreviations: IVW, inverse varianve weighted; SNPs, single nucleotide polymorphisms; 95% CI, 95% confidence interval.
aInstrumental variables were extracted under the threshold of P < 5×10-6.
bRegression coeficient beta = ln (odds ratio).
cStatistical significance was defined as P < 4.2×10-4 for main Mendelian randomization analyses; P < 0.05 was considered as nominal significance for main analyses and statistical significance for sensitivity tests.

## Sheet: Table S6
Table S6. Mendelian randomization estimates and sensitivity analyses for the effect of vascular endothelial growth factors and fibroblast growth factors on intracranial aneurysm.
Outcome	Exposure	No. of SNPsa		Wald Ratio or IVW						Weighted Median				MR-Egger						MR-PRESSO					MR-Steiger
				OR	95% CI	Pb	Q-statistics	P for Q-statistics		OR	95% CI	P		OR	95% CI	P	Intercept	P for intercept		OR	95% CI	P	P for global test		Directionality	P
aSAH and pIA	FGF-1	15		1.03076	0.892 - 1.192	0.682102	15.6538	0.334972		1.06637	0.876 - 1.298	0.521906		1.03128	0.782 - 1.360	0.830588	-0.000127322	0.9967		1.03076	0.892 - 1.192	0.6883	0.35		TRUE	1.52415e-84
	FGF-10	8		1.08686	0.857 - 1.378	0.49119	10.0349	0.186606		1.05725	0.805 - 1.388	0.688363		0.986753	0.589 - 1.653	0.961249	0.0247028	0.688543		1.08686	0.857 - 1.378	0.513351	0.273		TRUE	1.4761e-38
	FGF-16	12		0.836959	0.723 - 0.968	0.0166918	10.2059	0.511965		0.834155	0.678 - 1.027	0.0873784		0.704028	0.431 - 1.151	0.191967	0.0426665	0.486767		0.836959	0.727 - 0.963	0.0303145	0.489		TRUE	6.36867e-59
	FGF-19	16		0.960427	0.807 - 1.142	0.648309	27.0247	0.0285358		0.913194	0.750 - 1.112	0.366834		0.996708	0.557 - 1.782	0.991284	-0.00588575	0.897255		0.960427	0.807 - 1.142	0.654843	0.038		TRUE	6.80938e-90
	FGF-20	14		1.0315	0.885 - 1.202	0.691333	9.19754	0.757866		0.98902	0.805 - 1.215	0.916259		1.15999	0.848 - 1.586	0.370699	-0.0256401	0.415377		1.0315	0.907 - 1.173	0.644725	0.766		TRUE	2.35716e-72
	FGF-23	16		1.02669	0.898 - 1.174	0.699386	8.12133	0.918826		1.06486	0.889 - 1.275	0.493876		0.991015	0.692 - 1.420	0.961437	0.00710065	0.83836		1.02669	0.930 - 1.133	0.607397	0.905		TRUE	1.20775e-84
	FGF-4	14		0.923254	0.788 - 1.082	0.323634	15.9417	0.252293		0.896249	0.730 - 1.100	0.295187		1.13091	0.708 - 1.807	0.616198	-0.0339089	0.384503		0.923254	0.788 - 1.082	0.341649	0.287		TRUE	3.6403e-70
	FGF-5	14		0.984016	0.872 - 1.110	0.793479	12.1467	0.515655		0.924961	0.785 - 1.090	0.352031		0.940092	0.771 - 1.146	0.552134	0.0134364	0.578977		0.984016	0.876 - 1.106	0.79077	0.563		TRUE	3.03678e-72
	FGF-6	10		1.01383	0.854 - 1.203	0.875153	5.10187	0.825339		0.981957	0.787 - 1.225	0.871823		0.98752	0.666 - 1.465	0.951728	0.00554915	0.888138		1.01383	0.891 - 1.153	0.839346	0.857		TRUE	1.63514e-52
	FGF-7	22		0.944154	0.849 - 1.050	0.289157	18.967	0.587256		0.937163	0.811 - 1.084	0.380813		0.748124	0.585 - 0.957	0.0319706	0.0485709	0.0538229		0.963637	0.881 - 1.054	0.425267	0.704		TRUE	6.15535e-167
	FGF-8A	19		0.992308	0.896 - 1.099	0.882567	17.9441	0.45934		1.03687	0.898 - 1.197	0.620834		0.852214	0.688 - 1.056	0.161699	0.0419047	0.131286		0.992308	0.896 - 1.099	0.884031	0.477		TRUE	5.55867e-115
	FGF-8B	12		1.00581	0.876 - 1.155	0.934446	9.23034	0.60064		1.00717	0.830 - 1.222	0.942329		1.10749	0.811 - 1.512	0.534475	-0.0237848	0.51365		1.00581	0.886 - 1.141	0.930067	0.646		TRUE	1.81072e-65
	FGF-9	12		0.740314	0.616 - 0.890	0.00132981	14.4727	0.20793		0.805178	0.636 - 1.019	0.0717726		0.588093	0.338 - 1.023	0.0896717	0.0448671	0.407384		0.740314	0.616 - 0.890	0.00831342	0.232		TRUE	3.60553e-59
	FGF-R2	13		0.967208	0.836 - 1.119	0.653743	12.2167	0.42844		0.999344	0.817 - 1.223	0.994911		0.90705	0.628 - 1.309	0.61262	0.0136105	0.713739		0.967208	0.836 - 1.119	0.661736	0.442		TRUE	7.47504e-68
	FGF-R3	9		1.21043	1.017 - 1.440	0.031456	3.0514	0.931091		1.21934	0.980 - 1.518	0.0758559		1.20786	0.863 - 1.690	0.307007	0.000536831	0.988841		1.21043	1.087 - 1.348	0.00827973	0.918		TRUE	1.68618e-46
	VEGF-A	21		1.04739	0.940 - 1.168	0.403634	17.4131	0.626007		1.00953	0.871 - 1.171	0.900143		0.969912	0.757 - 1.242	0.811286	0.0143529	0.505905		1.04739	0.946 - 1.159	0.381414	0.643		TRUE	1.1216e-115
	VEGF-A121	28		1.01047	0.939 - 1.087	0.780407	37.218	0.0910699		1.02051	0.938 - 1.111	0.638358		1.07122	0.946 - 1.213	0.287559	-0.0204374	0.265779		1.01362	0.941 - 1.091	0.722601	0.111		TRUE	0
	VEGF-C	15		1.01753	0.938 - 1.104	0.676352	20.2784	0.121606		1.04367	0.967 - 1.127	0.274922		1.04611	0.945 - 1.158	0.401724	-0.01755	0.384372		1.01753	0.938 - 1.104	0.682684	0.291		TRUE	1.45817e-122
	VEGF-D	7		0.988817	0.829 - 1.180	0.900778	2.96723	0.812948		0.950094	0.761 - 1.186	0.651241		0.829659	0.530 - 1.300	0.451921	0.0337316	0.442455		0.988817	0.873 - 1.120	0.865112	0.817		TRUE	1.07687e-46
	VEGF-R2	26		1.01275	0.947 - 1.083	0.711612	17.6752	0.855864		0.992833	0.906 - 1.089	0.878258		0.983147	0.878 - 1.100	0.769819	0.00989413	0.525965		1.00919	0.955 - 1.067	0.749039	0.888		TRUE	0
	VEGF-R3	48		0.992846	0.946 - 1.042	0.771928	37.1772	0.847016		0.968953	0.903 - 1.040	0.379306		0.9861	0.901 - 1.079	0.76195	0.00222859	0.860873		0.992846	0.951 - 1.037	0.745943	0.826		TRUE	0
	FGF-18	10		1.25493	0.965 - 1.632	0.090262	11.134	0.266633		1.22216	0.873 - 1.711	0.242274		0.851044	0.511 - 1.418	0.552902	0.0598719	0.129816		1.28077	1.006 - 1.631	0.0724845	0.308		TRUE	2.56991e-54
	FGF-2	7		0.943712	0.708 - 1.258	0.692836	7.15948	0.30635		1.01409	0.726 - 1.416	0.934539		1.37845	0.445 - 4.270	0.601899	-0.0484148	0.525833		0.943712	0.708 - 1.258	0.706496	0.359		TRUE	8.9179e-36
	FGF-17	18		0.847104	0.679 - 1.057	0.140979	21.1925	0.217796		1.02297	0.778 - 1.346	0.871095		0.921914	0.489 - 1.738	0.804708	-0.0108185	0.782843		0.847104	0.679 - 1.057	0.15925	0.243		TRUE	3.9675e-95
	FGF-12	16		0.938337	0.745 - 1.181	0.588215	21.3658	0.125544		0.936523	0.720 - 1.219	0.625406		0.92888	0.515 - 1.677	0.810167	0.00132629	0.971211		0.938337	0.745 - 1.181	0.596165	0.156		TRUE	1.17329e-82
	FGF-R1	13		1.00208	0.779 - 1.290	0.98714	10.2092	0.597609		0.98445	0.695 - 1.394	0.929591		1.54314	0.860 - 2.769	0.173906	-0.058088	0.13703		1.00208	0.794 - 1.265	0.986345	0.566		TRUE	3.00662e-65
	FGF-3	5		0.845796	0.633 - 1.130	0.257412	3.32945	0.504279		0.906012	0.631 - 1.302	0.593579		1.33554	0.690 - 2.584	0.453499	-0.0843347	0.228319		0.845796	0.649 - 1.102	0.282299	0.556		TRUE	6.69147e-26
	VEGF-B	14		1.00071	0.825 - 1.214	0.994279	9.44246	0.738766		0.971855	0.747 - 1.265	0.831692		1.05603	0.600 - 1.860	0.853382	-0.00682552	0.846092		1.00071	0.848 - 1.180	0.993415	0.738		TRUE	8.20987e-72
	FGF-22	13		0.848376	0.700 - 1.028	0.0929163	5.313	0.946699		0.911922	0.705 - 1.179	0.482327		0.901689	0.570 - 1.426	0.666599	-0.0101267	0.779408		0.848376	0.747 - 0.964	0.0266566	0.933		TRUE	1.60257e-64
uIA	FGF-1	15		1.02577	0.821 - 1.282	0.823067	17.5123	0.229906		1.08078	0.798 - 1.464	0.616257		1.11257	0.729 - 1.698	0.629161	-0.0206429	0.661123		1.02577	0.821 - 1.282	0.826297	0.241		TRUE	2.38751e-84
	FGF-10	8		1.08492	0.774 - 1.521	0.636351	9.74569	0.203449		1.10729	0.754 - 1.625	0.602569		0.9076	0.439 - 1.878	0.802522	0.0457042	0.600954		1.08492	0.774 - 1.521	0.650738	0.314		TRUE	1.32639e-38
	FGF-16	12		0.764413	0.619 - 0.944	0.012541	8.29135	0.686992		0.804168	0.594 - 1.088	0.158206		0.520066	0.255 - 1.060	0.102109	0.0948904	0.292982		0.764413	0.637 - 0.918	0.0150906	0.642		TRUE	4.9529e-59
	FGF-19	16		1.0308	0.814 - 1.305	0.800777	23.6902	0.0705447		1.17056	0.882 - 1.553	0.274797		0.886939	0.404 - 1.947	0.769262	0.0238423	0.699556		1.0308	0.814 - 1.305	0.804202	0.093		TRUE	3.58989e-90
	FGF-20	14		1.10592	0.886 - 1.380	0.373379	9.74035	0.715016		1.10366	0.818 - 1.489	0.518858		1.11013	0.705 - 1.748	0.659819	-0.000829778	0.985286		1.10592	0.913 - 1.340	0.322526	0.73		TRUE	3.38651e-72
	FGF-23	16		0.961425	0.792 - 1.167	0.690694	14.0189	0.524099		1.01457	0.775 - 1.328	0.916079		0.756391	0.449 - 1.274	0.311467	0.0481127	0.347637		0.961425	0.797 - 1.159	0.686452	0.489		TRUE	6.73761e-84
	FGF-4	14		0.912426	0.742 - 1.123	0.38612	10.5161	0.651285		0.85921	0.652 - 1.132	0.281026		0.903156	0.493 - 1.655	0.747357	0.00170954	0.97252		0.912426	0.757 - 1.099	0.352826	0.677		TRUE	9.75487e-71
	FGF-5	14		0.941151	0.790 - 1.121	0.497654	12.1311	0.516921		0.906064	0.714 - 1.150	0.417687		0.777939	0.583 - 1.037	0.112938	0.055901	0.127889		0.941151	0.795 - 1.115	0.495025	0.581		TRUE	3.45734e-72
	FGF-6	10		1.08538	0.847 - 1.391	0.517789	7.46037	0.589303		1.10466	0.789 - 1.546	0.561757		0.915854	0.517 - 1.623	0.771012	0.035801	0.536546		1.08538	0.866 - 1.361	0.49547	0.592		TRUE	3.74253e-52
	FGF-7	22		0.851291	0.730 - 0.993	0.0409638	9.64007	0.983217		0.925595	0.755 - 1.135	0.45677		0.736492	0.514 - 1.055	0.110845	0.0301554	0.391974		0.896344	0.805 - 0.998	0.0566751	0.944		TRUE	1.51987e-167
	FGF-8A	19		1.01164	0.864 - 1.185	0.885876	20.5671	0.301812		1.00516	0.811 - 1.246	0.962574		0.791115	0.579 - 1.082	0.16047	0.0676953	0.0975419		1.01164	0.864 - 1.185	0.887471	0.311		TRUE	1.14051e-114
	FGF-8B	12		1.08079	0.814 - 1.435	0.59083	22.0182	0.0242323		1.1274	0.854 - 1.488	0.396892		1.48203	0.787 - 2.789	0.250643	-0.0779487	0.300337		1.08079	0.814 - 1.435	0.601537	0.032		TRUE	3.22307e-64
	FGF-9	12		0.749768	0.572 - 0.983	0.0368536	14.9467	0.184948		0.79472	0.570 - 1.108	0.17513		0.357851	0.179 - 0.717	0.0159364	0.143946	0.0514101		0.749768	0.572 - 0.983	0.0609158	0.219		TRUE	1.19096e-59
	FGF-R2	13		1.07651	0.873 - 1.327	0.489612	10.2034	0.598125		0.981404	0.742 - 1.298	0.895391		1.11706	0.671 - 1.859	0.678343	-0.00781925	0.878846		1.07651	0.888 - 1.306	0.468117	0.621		TRUE	4.9973e-68
	FGF-R3	9		1.27484	0.951 - 1.709	0.104748	10.9421	0.205004		1.35781	0.958 - 1.924	0.0853417		1.55907	0.875 - 2.779	0.175776	-0.0511495	0.450647		1.27484	0.951 - 1.709	0.143405	0.212		TRUE	7.37305e-46
	VEGF-A	21		0.984344	0.841 - 1.152	0.844459	11.8617	0.920754		0.990779	0.801 - 1.226	0.932042		1.06991	0.747 - 1.532	0.716505	-0.0155415	0.618696		0.984344	0.872 - 1.111	0.801512	0.923		TRUE	1.96722e-116
	VEGF-A121	28		1.02431	0.933 - 1.124	0.613055	28.6684	0.377158		0.992963	0.878 - 1.123	0.910145		1.04642	0.890 - 1.230	0.586571	-0.00747174	0.751598		1.02962	0.936 - 1.133	0.555233	0.317		TRUE	0
	VEGF-C	15		1.0185	0.923 - 1.124	0.714931	12.4045	0.573851		1.037	0.933 - 1.153	0.501787		1.064	0.942 - 1.202	0.337395	-0.0276233	0.257032		1.0185	0.928 - 1.117	0.703837	0.623		TRUE	1.59487e-123
	VEGF-D	7		1.00714	0.752 - 1.349	0.961973	7.86618	0.248072		0.899334	0.645 - 1.254	0.531141		0.59201	0.310 - 1.130	0.172701	0.102417	0.139745		1.00714	0.752 - 1.349	0.963521	0.293		TRUE	4.95615e-46
	VEGF-R2	26		0.96828	0.879 - 1.067	0.514451	16.072	0.912667		0.965687	0.843 - 1.106	0.61505		0.979844	0.833 - 1.152	0.807463	-0.00397786	0.859202		0.97898	0.903 - 1.061	0.60847	0.864		TRUE	0
	VEGF-R3	48		0.983637	0.917 - 1.055	0.64559	32.9126	0.940586		0.986925	0.887 - 1.098	0.808997		1.02147	0.897 - 1.164	0.750951	-0.0123385	0.503913		0.983637	0.927 - 1.043	0.585212	0.948		TRUE	0
	FGF-18	10		0.878035	0.624 - 1.235	0.454899	4.95636	0.838096		0.920173	0.588 - 1.440	0.715646		0.70445	0.341 - 1.457	0.372332	0.0340247	0.519963		0.894495	0.709 - 1.129	0.369369	0.884		TRUE	1.08909e-55
	FGF-2	7		0.982198	0.671 - 1.438	0.926434	3.64049	0.725194		0.978315	0.595 - 1.607	0.931031		0.626896	0.151 - 2.595	0.547748	0.0575043	0.548454		0.982198	0.730 - 1.322	0.909512	0.747		TRUE	2.629e-36
	FGF-17	18		0.936045	0.703 - 1.247	0.651625	11.0853	0.852094		1.00902	0.685 - 1.487	0.9638		1.03299	0.464 - 2.300	0.937648	-0.0125908	0.799335		0.936045	0.742 - 1.180	0.583364	0.861		TRUE	8.47645e-97
	FGF-12	16		0.940448	0.711 - 1.245	0.667685	10.3604	0.796479		0.847522	0.578 - 1.242	0.396661		0.977954	0.488 - 1.960	0.950766	-0.00511483	0.905794		0.940448	0.745 - 1.187	0.612974	0.788		TRUE	4.19309e-84
	FGF-R1	13		0.896142	0.619 - 1.298	0.561537	12.2939	0.422371		0.820095	0.493 - 1.364	0.445077		1.23891	0.519 - 2.957	0.638767	-0.0436186	0.4356		0.896142	0.619 - 1.298	0.572279	0.429		TRUE	6.7364e-65
	FGF-3	5		0.816962	0.537 - 1.242	0.344394	2.23652	0.692349		0.730717	0.428 - 1.247	0.249766		0.6941	0.267 - 1.804	0.508197	0.0301541	0.734588		0.816962	0.597 - 1.118	0.274714	0.675		TRUE	4.1422e-26
	VEGF-B	14		0.892122	0.674 - 1.180	0.424263	8.47523	0.811322		0.923415	0.637 - 1.340	0.67471		0.814609	0.361 - 1.840	0.630695	0.0115487	0.81979		0.892122	0.712 - 1.118	0.340423	0.827		TRUE	7.62893e-72
	FGF-22	13		0.949725	0.720 - 1.254	0.715696	6.6374	0.880616		1.08423	0.735 - 1.599	0.683457		0.945996	0.488 - 1.835	0.8725	0.000654501	0.99		0.949725	0.773 - 1.168	0.633159	0.865		TRUE	9.87628e-65
Abbreviations: IVW, inverse varianve weighted; OR, odds ratio; SNPs, single nucleotide polymorphisms; 95% CI, 95% confidence interval.
aInstrumental variables were extracted under the threshold of P < 5×10-6.
bStatistical significance was defined as P < 8.6×10-4 for main Mendelian randomization analyses; P < 0.05 was considered as nominal significance for main analyses and statistical significance for sensitivity tests.

## Sheet: Table S7
Table S7. Mendelian randomization estimates and sensitivity analyses for the effect of intracranial aneurysm on vascular endothelial growth factors and fibroblast growth factors.
Outcome	Exposure	No. of SNPsa		Wald Ratio or IVW						Weighted Median				MR-Egger						MR-PRESSO
				betab	95% CI	Pc	Q-statistics	P for Q-statistics		beta	95% CI	P		beta	95% CI	P	Intercept	P for intercept		beta	95% CI	P	P for global test
FGF-7	aSAH and pIA	13		0.0204307	(-0.056 - 0.097)	0.601651	9.03924	0.699575		0.00654501	(-0.099 - 0.112)	0.903497		-0.065849	(-0.207 - 0.076)	0.381354	0.0247069	0.182802		0.0204307	(-0.046 - 0.087)	0.558714	0.739
	uIA	5		-0.0357865	(-0.122 - 0.050)	0.414563	7.7475	0.101278		-0.0614797	(-0.140 - 0.017)	0.12386		-0.0452644	(-0.174 - 0.084)	0.540827	0.0104085	0.837754		-0.0357865	(-0.122 - 0.050)	0.46036	0.286
FGF-5	aSAH and pIA	13		0.0336918	(-0.046 - 0.113)	0.405566	12.8605	0.379259		0.0554677	(-0.050 - 0.161)	0.30161		0.0534581	(-0.099 - 0.206)	0.505975	-0.00565878	0.767921		0.0336918	(-0.046 - 0.113)	0.421808	0.415
	uIA	5		-0.0266964	(-0.089 - 0.035)	0.397368	1.06337	0.90004		-0.0301455	(-0.103 - 0.042)	0.414479		-0.016778	(-0.098 - 0.064)	0.711858	-0.0108852	0.73471		-0.0266964	(-0.059 - 0.005)	0.176047	0.937
FGF-8B	aSAH and pIA	13		0.0538621	(-0.040 - 0.148)	0.262908	18.1406	0.111487		0.0286762	(-0.082 - 0.140)	0.612547		0.060247	(-0.121 - 0.242)	0.52908	-0.0018279	0.936154		0.0538621	(-0.040 - 0.148)	0.284817	0.149
	uIA	5		0.00579729	(-0.056 - 0.068)	0.854158	3.14985	0.533068		0.0143796	(-0.057 - 0.086)	0.692566		0.0362887	(-0.045 - 0.117)	0.444349	-0.033457	0.335987		0.00579729	(-0.049 - 0.061)	0.846017	0.579
FGF-4	aSAH and pIA	13		0.0672575	(-0.012 - 0.146)	0.0955668	12.7571	0.386938		0.0795518	(-0.025 - 0.184)	0.135914		0.0985411	(-0.052 - 0.249)	0.226667	-0.00895831	0.638028		0.0672575	(-0.012 - 0.146)	0.121433	0.432
	uIA	5		-0.0112741	(-0.073 - 0.051)	0.720784	2.57905	0.630539		-0.00126128	(-0.074 - 0.071)	0.972836		-0.00405829	(-0.085 - 0.077)	0.927936	-0.00791922	0.804293		-0.0112741	(-0.061 - 0.038)	0.679265	0.614
FGF-23	aSAH and pIA	13		0.0222848	(-0.070 - 0.115)	0.636662	17.445	0.133612		0.0884886	(-0.019 - 0.196)	0.107973		0.0955669	(-0.075 - 0.266)	0.295717	-0.0209785	0.338031		0.0222848	(-0.070 - 0.115)	0.645137	0.133
	uIA	5		0.0141646	(-0.048 - 0.076)	0.653397	0.852428	0.931284		0.0237918	(-0.046 - 0.094)	0.506579		0.0302413	(-0.051 - 0.111)	0.517126	-0.0176439	0.589191		0.0141646	(-0.014 - 0.043)	0.385768	0.805
FGF-16	aSAH and pIA	13		0.0326262	(-0.044 - 0.109)	0.404484	11.4625	0.489756		0.0396969	(-0.066 - 0.145)	0.459747		0.0547004	(-0.089 - 0.198)	0.471065	-0.00632113	0.726805		0.0326262	(-0.042 - 0.108)	0.410382	0.533
	uIA	5		0.0851061	(0.023 - 0.147)	0.00693524	2.6264	0.622154		0.0881228	(0.008 - 0.168)	0.0303252		0.0797442	(-0.001 - 0.161)	0.148864	0.00588955	0.853387		0.0851061	(0.035 - 0.135)	0.0290518	0.76
FGF-19	aSAH and pIA	13		-0.0894564	(-0.166 - -0.013)	0.0222278	10.8138	0.544943		-0.111651	(-0.221 - -0.003)	0.0444089		-0.0944737	(-0.236 - 0.047)	0.217287	0.00143667	0.935568		-0.0894564	(-0.162 - -0.017)	0.0329971	0.518
	uIA	5		-0.00606344	(-0.068 - 0.056)	0.847567	3.54473	0.471109		-0.0133698	(-0.090 - 0.063)	0.73091		-0.0159383	(-0.102 - 0.070)	0.741336	0.0108375	0.751249		-0.00606344	(-0.064 - 0.052)	0.84817	0.455
FGF-9	aSAH and pIA	13		0.0367453	(-0.040 - 0.113)	0.347604	6.8653	0.866385		0.0280448	(-0.076 - 0.132)	0.596672		-0.0122245	(-0.154 - 0.129)	0.868631	0.0140185	0.436814		0.0367453	(-0.021 - 0.095)	0.238045	0.853
	uIA	5		-0.00640318	(-0.082 - 0.069)	0.867889	5.95704	0.20238		0.00100307	(-0.068 - 0.070)	0.97711		0.0324206	(-0.059 - 0.124)	0.537671	-0.0426086	0.28845		-0.00640318	(-0.082 - 0.069)	0.875958	0.412
VEGF-R3	aSAH and pIA	13		-0.0163565	(-0.104 - 0.072)	0.715958	15.8538	0.198023		-0.00337375	(-0.108 - 0.101)	0.949705		-0.0961045	(-0.256 - 0.064)	0.264717	0.0228366	0.270461		-0.0163565	(-0.104 - 0.072)	0.722288	0.164
	uIA	5		-0.0194257	(-0.105 - 0.066)	0.655512	7.63554	0.105879		-0.0288632	(-0.105 - 0.047)	0.458622		-0.0330575	(-0.160 - 0.094)	0.644658	0.0149702	0.765653		-0.0194257	(-0.105 - 0.066)	0.678596	0.276
FGF-R2	aSAH and pIA	13		-0.0158431	(-0.093 - 0.061)	0.685504	10.8113	0.545155		0.0105671	(-0.098 - 0.119)	0.848481		-0.0322968	(-0.174 - 0.109)	0.663342	0.00471016	0.791318		-0.0158431	(-0.089 - 0.057)	0.677191	0.536
	uIA	5		0.0102874	(-0.075 - 0.096)	0.813632	7.6581	0.104937		0.0214406	(-0.053 - 0.096)	0.571847		0.0108245	(-0.119 - 0.140)	0.880144	-0.000589351	0.990736		0.0102874	(-0.075 - 0.096)	0.82521	0.283
FGF-20	aSAH and pIA	13		0.0495156	(-0.027 - 0.126)	0.205721	11.3658	0.497858		0.0321981	(-0.074 - 0.138)	0.551563		-0.0690694	(-0.211 - 0.072)	0.359342	0.0339492	0.0765776		0.0495156	(-0.025 - 0.124)	0.217935	0.475
	uIA	5		-0.0199255	(-0.106 - 0.066)	0.648412	7.67934	0.104056		-0.0332738	(-0.113 - 0.047)	0.414491		-0.0386174	(-0.164 - 0.087)	0.588492	0.0205098	0.681526		-0.0199255	(-0.106 - 0.066)	0.67207	0.316
VEGF-D	aSAH and pIA	13		-0.029986	(-0.107 - 0.047)	0.445339	12.0981	0.437834		0.00218542	(-0.100 - 0.104)	0.966597		-0.000552564	(-0.148 - 0.146)	0.994252	-0.00842636	0.649578		-0.029986	(-0.107 - 0.047)	0.460081	0.472
	uIA	5		-0.0010561	(-0.069 - 0.067)	0.975708	4.83713	0.30442		0.00381015	(-0.070 - 0.078)	0.91954		0.0340366	(-0.048 - 0.116)	0.477367	-0.0385057	0.286665		-0.0010561	(-0.069 - 0.067)	0.977166	0.438
FGF-8A	aSAH and pIA	13		0.0359557	(-0.047 - 0.119)	0.397649	14.168	0.290106		0.010892	(-0.104 - 0.126)	0.852585		0.0967436	(-0.058 - 0.252)	0.246251	-0.0174016	0.37951		0.0359557	(-0.047 - 0.119)	0.414198	0.277
	uIA	5		-0.0193259	(-0.081 - 0.042)	0.540093	1.72069	0.786956		-0.0269073	(-0.099 - 0.045)	0.463299		-0.0276293	(-0.109 - 0.053)	0.551458	0.00911283	0.775943		-0.0193259	(-0.060 - 0.021)	0.403119	0.78
VEGF-A	aSAH and pIA	13		0.0202809	(-0.056 - 0.097)	0.604247	6.12028	0.909898		0.0335789	(-0.066 - 0.133)	0.507991		0.014222	(-0.127 - 0.156)	0.847448	0.00173489	0.922267		0.0202809	(-0.034 - 0.075)	0.481906	0.923
	uIA	5		0.0225582	(-0.072 - 0.117)	0.639023	9.30082	0.0540049		0.00911106	(-0.064 - 0.083)	0.807878		0.0116087	(-0.130 - 0.153)	0.882271	0.0120145	0.829156		0.0225582	(-0.072 - 0.117)	0.663448	0.296
FGF-6	aSAH and pIA	13		-0.0151936	(-0.092 - 0.061)	0.697747	11.3237	0.501398		0.0558504	(-0.055 - 0.166)	0.321962		0.111422	(-0.030 - 0.253)	0.151059	-0.036246	0.061024		-0.0151936	(-0.090 - 0.059)	0.696335	0.498
	uIA	5		0.00597859	(-0.082 - 0.094)	0.893936	8.08646	0.088462		0.0184566	(-0.056 - 0.093)	0.626263		0.0125514	(-0.120 - 0.145)	0.864474	-0.007212	0.889819		0.00597859	(-0.082 - 0.094)	0.900375	0.31
VEGF-C	aSAH and pIA	13		-0.0430264	(-0.120 - 0.034)	0.271514	9.7768	0.635534		-0.0591535	(-0.165 - 0.047)	0.274614		-0.0344151	(-0.176 - 0.107)	0.642959	-0.0024653	0.889722		-0.0430264	(-0.112 - 0.026)	0.246556	0.641
	uIA	5		-0.0516427	(-0.113 - 0.010)	0.101589	2.07779	0.721454		-0.0414135	(-0.116 - 0.033)	0.277037		-0.0340431	(-0.115 - 0.047)	0.470284	-0.0193152	0.556489		-0.0516427	(-0.096 - -0.007)	0.0855769	0.771
FGF-10	aSAH and pIA	13		0.00665405	(-0.070 - 0.083)	0.864944	10.2301	0.595783		0.0563636	(-0.050 - 0.163)	0.30003		0.12953	(-0.012 - 0.271)	0.100328	-0.0351752	0.0678636		0.00665405	(-0.064 - 0.077)	0.856925	0.618
	uIA	5		0.0110115	(-0.051 - 0.073)	0.727024	2.23493	0.69264		0.0163507	(-0.055 - 0.088)	0.65412		0.0376436	(-0.043 - 0.119)	0.429339	-0.0292284	0.391624		0.0110115	(-0.035 - 0.057)	0.664792	0.778
FGF-R3	aSAH and pIA	13		-0.0384002	(-0.122 - 0.045)	0.368724	14.313	0.28117		-0.0862587	(-0.196 - 0.024)	0.124759		-0.0481722	(-0.209 - 0.113)	0.570066	0.00279748	0.890193		-0.0384002	(-0.122 - 0.045)	0.386406	0.294
	uIA	5		-0.007007	(-0.069 - 0.055)	0.824207	2.38152	0.66597		-0.0019603	(-0.074 - 0.070)	0.957614		0.020131	(-0.061 - 0.101)	0.659414	-0.0297836	0.383844		-0.007007	(-0.055 - 0.041)	0.787733	0.753
VEGF-A121	aSAH and pIA	13		0.0562098	(-0.027 - 0.139)	0.183727	14.0175	0.29959		0.0388168	(-0.073 - 0.151)	0.497732		0.105461	(-0.050 - 0.261)	0.211917	-0.014099	0.476884		0.0562098	(-0.027 - 0.139)	0.208447	0.327
	uIA	5		0.0052695	(-0.057 - 0.067)	0.867327	2.36125	0.669642		0.00507114	(-0.066 - 0.076)	0.888469		0.0185707	(-0.062 - 0.100)	0.683523	-0.0145979	0.652267		0.0052695	(-0.042 - 0.053)	0.838515	0.732
VEGF-R2	aSAH and pIA	13		-0.0099239	(-0.087 - 0.067)	0.799829	10.3499	0.585297		-0.0284277	(-0.133 - 0.076)	0.592812		-0.0639135	(-0.205 - 0.078)	0.395022	0.0154604	0.39266		-0.0099239	(-0.081 - 0.061)	0.789469	0.569
	uIA	5		0.04768	(-0.026 - 0.122)	0.207432	5.7588	0.2179		0.0399612	(-0.032 - 0.112)	0.278102		0.0500994	(-0.062 - 0.162)	0.445177	-0.00265745	0.951835		0.04768	(-0.026 - 0.122)	0.275955	0.458
FGF-1	aSAH and pIA	13		0.0648505	(-0.018 - 0.147)	0.123808	13.9163	0.306083		0.081658	(-0.025 - 0.188)	0.132574		0.0413977	(-0.117 - 0.200)	0.618447	0.00671419	0.736267		0.0648505	(-0.018 - 0.147)	0.149751	0.358
	uIA	5		-0.0194473	(-0.081 - 0.042)	0.537551	1.82466	0.767968		-0.0292232	(-0.100 - 0.041)	0.41627		-0.0227386	(-0.104 - 0.058)	0.620344	0.00361214	0.909595		-0.0194473	(-0.061 - 0.022)	0.412977	0.796
Abbreviations: IVW, inverse varianve weighted; SNPs, single nucleotide polymorphisms; 95% CI, 95% confidence interval.
aInstrumental variables were extracted under the threshold of P < 5×10-6.
bRegression coeficient beta = ln (odds ratio).
cStatistical significance was defined as P < 8.6×10-4 for main Mendelian randomization analyses; P < 0.05 was considered as nominal significance for main analyses and statistical significance for sensitivity tests.

## Sheet: Table S8
Table S8. Mendelian randomization estimates and sensitivity analyses for the effect of inflammatory biomarkers on intracranial aneurysm utilizing cis-association.
Outcome	Exposure	No. of cis-pQTLsa		Wald Ratio or IVW						Weighted Median				MR-Egger						MR-PRESSO
				OR	95% CI	Pb	Q-statistics	P for Q-statistics		OR	95% CI	P		OR	95% CI	P	Intercept	P for intercept		OR	95% CI	P	P for global test
aSAH	CTACK	2		1.02744	0.885 - 1.193	0.722759	0.360524	0.548215		NA	NA	NA		NA	NA	NA	NA	NA		NA	NA	NA	NA
	VEGF	1		1.13627	1.020 - 1.266	0.0204212	NA	NA		NA	NA	NA		NA	NA	NA	NA	NA		NA	NA	NA	NA
	SCGF	1		1.1678	0.913 - 1.495	0.217741	NA	NA		NA	NA	NA		NA	NA	NA	NA	NA		NA	NA	NA	NA
	SCF	2		1.38759	0.988 - 1.949	0.0587337	0.189852	0.66304		NA	NA	NA		NA	NA	NA	NA	NA		NA	NA	NA	NA
	IL-16	4		1.07576	0.913 - 1.267	0.382312	6.24295	0.10037		1.09723	0.968 - 1.244	0.147771		1.15469	0.870 - 1.532	0.42408	-0.0246546	0.586495		1.07576	0.913 - 1.267	0.446613	0.296
	RANTES	1		1.06726	0.686 - 1.661	0.772856	NA	NA		NA	NA	NA		NA	NA	NA	NA	NA		NA	NA	NA	NA
	PDGF-BB	3		0.941817	0.694 - 1.279	0.700758	0.0220233	0.989049		0.945934	0.676 - 1.323	0.745539		1.02494	0.315 - 3.332	0.973939	-0.0097948	0.907949		NA	NA	NA	NA
	MIP-1b	6		0.972031	0.685 - 1.379	0.873603	17.1722	0.00418457		0.992788	0.777 - 1.269	0.95392		0.939183	0.374 - 2.358	0.900176	0.00471712	0.939464		0.972031	0.685 - 1.379	0.879829	0.036
	MIP-1a	1		1.06394	0.657 - 1.724	0.801272	NA	NA		NA	NA	NA		NA	NA	NA	NA	NA		NA	NA	NA	NA
	MCP-1	2		1.36097	0.841 - 2.202	0.209517	0.235205	0.627691		NA	NA	NA		NA	NA	NA	NA	NA		NA	NA	NA	NA
	IL-18	2		1.03888	0.845 - 1.278	0.717726	0.000682939	0.979151		NA	NA	NA		NA	NA	NA	NA	NA		NA	NA	NA	NA
	IL-17	1		0.655408	0.358 - 1.201	0.1717	NA	NA		NA	NA	NA		NA	NA	NA	NA	NA		NA	NA	NA	NA
	IL-1RA	1		1.59676	0.996 - 2.560	0.0519845	NA	NA		NA	NA	NA		NA	NA	NA	NA	NA		NA	NA	NA	NA
	IL-5	1		1.39469	0.986 - 1.973	0.0600268	NA	NA		NA	NA	NA		NA	NA	NA	NA	NA		NA	NA	NA	NA
	IL-4	1		1.02062	0.551 - 1.891	0.948303	NA	NA		NA	NA	NA		NA	NA	NA	NA	NA		NA	NA	NA	NA
	IL-2RA	1		0.990805	0.847 - 1.159	0.907836	NA	NA		NA	NA	NA		NA	NA	NA	NA	NA		NA	NA	NA	NA
	GRO-a	3		0.963774	0.851 - 1.091	0.560824	0.0387264	0.980823		0.967025	0.851 - 1.099	0.608697		0.983661	0.737 - 1.313	0.929177	-0.00569022	0.903087		NA	NA	NA	NA
	Eotaxin	1		1.13761	0.562 - 2.302	0.719894	NA	NA		NA	NA	NA		NA	NA	NA	NA	NA		NA	NA	NA	NA
uIA	CTACK	2		1.13019	0.892 - 1.432	0.310495	0.379508	0.537867		NA	NA	NA		NA	NA	NA	NA	NA		NA	NA	NA	NA
	VEGF	1		1.05471	0.900 - 1.236	0.510904	NA	NA		NA	NA	NA		NA	NA	NA	NA	NA		NA	NA	NA	NA
	SCGF	1		0.911927	0.613 - 1.357	0.649594	NA	NA		NA	NA	NA		NA	NA	NA	NA	NA		NA	NA	NA	NA
	SCF	2		0.773763	0.448 - 1.337	0.357895	0.00281262	0.957705		NA	NA	NA		NA	NA	NA	NA	NA		NA	NA	NA	NA
	IL-16	4		0.950626	0.803 - 1.125	0.555471	1.59773	0.659904		0.984681	0.814 - 1.191	0.873837		1.04573	0.808 - 1.353	0.766025	-0.0343825	0.438812		0.950626	0.841 - 1.075	0.478272	0.641
	RANTES	1		1.01865	0.493 - 2.104	0.960168	NA	NA		NA	NA	NA		NA	NA	NA	NA	NA		NA	NA	NA	NA
	PDGF-BB	3		0.965984	0.609 - 1.533	0.88319	0.637027	0.727229		0.89552	0.512 - 1.567	0.699082		1.42935	0.245 - 8.356	0.759672	-0.0439966	0.730477		NA	NA	NA	NA
	MIP-1b	6		1.02285	0.778 - 1.345	0.871325	3.64951	0.600895		0.959666	0.694 - 1.326	0.803137		0.797056	0.422 - 1.505	0.522654	0.0344823	0.44202		1.02285	0.810 - 1.292	0.857086	0.709
	MIP-1a	1		1.01434	0.494 - 2.082	0.96904	NA	NA		NA	NA	NA		NA	NA	NA	NA	NA		NA	NA	NA	NA
	MCP-1	2		1.7172	0.817 - 3.608	0.153532	0.419943	0.516965		NA	NA	NA		NA	NA	NA	NA	NA		NA	NA	NA	NA
	IL-18	2		0.867288	0.586 - 1.284	0.477172	1.59937	0.205993		NA	NA	NA		NA	NA	NA	NA	NA		NA	NA	NA	NA
	IL-17	1		1.37435	0.553 - 3.413	0.493272	NA	NA		NA	NA	NA		NA	NA	NA	NA	NA		NA	NA	NA	NA
	IL-1RA	1		0.792724	0.368 - 1.709	0.553454	NA	NA		NA	NA	NA		NA	NA	NA	NA	NA		NA	NA	NA	NA
	IL-5	1		1.14944	0.690 - 1.914	0.592281	NA	NA		NA	NA	NA		NA	NA	NA	NA	NA		NA	NA	NA	NA
	IL-4	1		1.54473	0.567 - 4.205	0.39477	NA	NA		NA	NA	NA		NA	NA	NA	NA	NA		NA	NA	NA	NA
	IL-2RA	1		1.00992	0.785 - 1.300	0.938912	NA	NA		NA	NA	NA		NA	NA	NA	NA	NA		NA	NA	NA	NA
	GRO-a	3		1.02428	0.858 - 1.223	0.791052	1.8207	0.402382		1.03593	0.860 - 1.248	0.710036		1.10527	0.647 - 1.888	0.776445	-0.0217314	0.809741		NA	NA	NA	NA
	Eotaxin	1		1.26731	0.447 - 3.591	0.655771	NA	NA		NA	NA	NA		NA	NA	NA	NA	NA		NA	NA	NA	NA
Abbreviations: IVW, inverse varianve weighted; NA, not applicable; OR, odds ratio; SNPs, single nucleotide polymorphisms; 95% CI, 95% confidence interval.
aInstrumental variables were extracted under the threshold of P < 5×10-6.
bStatistical significance was defined as P < 1.4×10-3 for main Mendelian randomization analyses; P < 0.05 was considered as nominal significance for main analyses and statistical significance for sensitivity tests.

## Sheet: Table S9
Table S9. Mendelian randomization estimates and sensitivity analyses for the effect of vascular endothelial growth factors and fibroblast growth factors on intracranial aneurysm utilizing cis-association.
Outcome	Exposure	No. of cis-pQTLsa		Wald Ratio or IVW						Weighted Median				MR-Egger						MR-PRESSO
				OR	95% CI	Pb	Q-statistics	P for Q-statistics		OR	95% CI	P		OR	95% CI	P	Intercept	P for intercept		OR	95% CI	P	P for global test
aSAH and pIA	FGF-1	1		1.52284	0.994 - 2.332	0.0531348	NA	NA		NA	NA	NA		NA	NA	NA	NA	NA		NA	NA	NA	NA
	FGF-19	2		0.74596	0.432 - 1.288	0.292575	3.60063	0.0577577		NA	NA	NA		NA	NA	NA	NA	NA		NA	NA	NA	NA
	FGF-23	1		1.37512	0.729 - 2.594	0.325179	NA	NA		NA	NA	NA		NA	NA	NA	NA	NA		NA	NA	NA	NA
	FGF-4	1		0.848859	0.501 - 1.439	0.542726	NA	NA		NA	NA	NA		NA	NA	NA	NA	NA		NA	NA	NA	NA
	FGF-5	2		0.926139	0.609 - 1.409	0.720141	1.29269	0.255553		NA	NA	NA		NA	NA	NA	NA	NA		NA	NA	NA	NA
	FGF-8A	2		1.01127	0.791 - 1.293	0.928666	0.327243	0.567287		NA	NA	NA		NA	NA	NA	NA	NA		NA	NA	NA	NA
	FGF-8B	1		0.991681	0.585 - 1.680	0.975225	NA	NA		NA	NA	NA		NA	NA	NA	NA	NA		NA	NA	NA	NA
	VEGF-A	1		0.991681	0.585 - 1.680	0.975225	NA	NA		NA	NA	NA		NA	NA	NA	NA	NA		NA	NA	NA	NA
	VEGF-A121	2		0.993911	0.803 - 1.230	0.955187	2.45161e-05	0.996049		NA	NA	NA		NA	NA	NA	NA	NA		NA	NA	NA	NA
	VEGF-C	2		1.05437	0.952 - 1.168	0.309727	1.76734	0.183711		NA	NA	NA		NA	NA	NA	NA	NA		NA	NA	NA	NA
	VEGF-D	2		0.967664	0.736 - 1.273	0.814243	0.12202	0.726854		NA	NA	NA		NA	NA	NA	NA	NA		NA	NA	NA	NA
	VEGF-R2	6		1.01181	0.931 - 1.100	0.782519	4.81132	0.439338		0.985999	0.893 - 1.089	0.780762		1.0008	0.852 - 1.176	0.992723	0.00548571	0.879797		1.01181	0.932 - 1.098	0.789679	0.524
	VEGF-R3	4		0.968916	0.903 - 1.040	0.378892	0.448421	0.930068		0.963697	0.896 - 1.037	0.320031		0.9351	0.780 - 1.121	0.54426	0.0197594	0.717942		0.968916	0.943 - 0.996	0.107331	0.918
	FGF-12	1		1.06959	0.449 - 2.550	0.879356	NA	NA		NA	NA	NA		NA	NA	NA	NA	NA		NA	NA	NA	NA
	FGF-22	1		0.857545	0.439 - 1.676	0.652937	NA	NA		NA	NA	NA		NA	NA	NA	NA	NA		NA	NA	NA	NA
uIA	FGF-1	1		1.54245	0.832 - 2.860	0.168935	NA	NA		NA	NA	NA		NA	NA	NA	NA	NA		NA	NA	NA	NA
	FGF-19	2		0.715383	0.429 - 1.192	0.198668	1.49945	0.220756		NA	NA	NA		NA	NA	NA	NA	NA		NA	NA	NA	NA
	FGF-23	1		0.958084	0.380 - 2.414	0.927645	NA	NA		NA	NA	NA		NA	NA	NA	NA	NA		NA	NA	NA	NA
	FGF-4	1		0.9281	0.430 - 2.002	0.849075	NA	NA		NA	NA	NA		NA	NA	NA	NA	NA		NA	NA	NA	NA
	FGF-5	2		1.05724	0.619 - 1.806	0.838529	0.620426	0.430889		NA	NA	NA		NA	NA	NA	NA	NA		NA	NA	NA	NA
	FGF-8A	1		1.02575	0.639 - 1.646	0.916081	NA	NA		NA	NA	NA		NA	NA	NA	NA	NA		NA	NA	NA	NA
	FGF-8B	2		1.23442	0.866 - 1.760	0.244615	0.581897	0.44557		NA	NA	NA		NA	NA	NA	NA	NA		NA	NA	NA	NA
	VEGF-A	1		1.02538	0.478 - 2.199	0.94867	NA	NA		NA	NA	NA		NA	NA	NA	NA	NA		NA	NA	NA	NA
	VEGF-A121	2		1.02777	0.754 - 1.400	0.862231	0.676186	0.410903		NA	NA	NA		NA	NA	NA	NA	NA		NA	NA	NA	NA
	VEGF-C	2		1.05173	0.941 - 1.176	0.375223	0.792399	0.373376		NA	NA	NA		NA	NA	NA	NA	NA		NA	NA	NA	NA
	VEGF-D	2		0.934682	0.628 - 1.390	0.738869	0.391855	0.531326		NA	NA	NA		NA	NA	NA	NA	NA		NA	NA	NA	NA
	VEGF-R2	6		0.943977	0.823 - 1.083	0.410756	6.55018	0.2563		0.931539	0.806 - 1.077	0.338178		0.968525	0.740 - 1.268	0.82731	-0.0129416	0.831635		0.943977	0.823 - 1.083	0.448193	0.38
	VEGF-R3	4		0.95793	0.865 - 1.061	0.408221	0.978859	0.806367		0.960796	0.862 - 1.071	0.470066		1.00179	0.770 - 1.303	0.990595	-0.0248896	0.752065		0.95793	0.904 - 1.015	0.243484	0.72
	FGF-12	1		0.856975	0.243 - 3.023	0.81033	NA	NA		NA	NA	NA		NA	NA	NA	NA	NA		NA	NA	NA	NA
	FGF-22	1		1.02944	0.390 - 2.718	0.953296	NA	NA		NA	NA	NA		NA	NA	NA	NA	NA		NA	NA	NA	NA
Abbreviations: IVW, inverse varianve weighted; OR, odds ratio; SNPs, single nucleotide polymorphisms; 95% CI, 95% confidence interval.
aInstrumental variables were extracted under the threshold of P < 5×10-6.
bStatistical significance was defined as P < 1.5×10-3 for main Mendelian randomization analyses; P < 0.05 was considered as nominal significance for main analyses and statistical significance for sensitivity tests.
